# Supplementary material for: Identification of biomarkers and pathways in hypertensive nephropathy based on the ceRNA regulatory network
Source: BMC Nephrol. 2020 Nov 11;21:476. doi: 10.1186/s12882-020-02142-8 (PMC7659166; doi:10.1186/s12882-020-02142-8)
Supplement: Supplementary file 1 — Additional file 1. [file 12882_2020_2142_MOESM1_ESM.xlsx]

## Sheet: Location
ID	Symbol	Type	P.Value	FDR	logFC	Chromosome.annotation
7895004	LINC00184	lncRNA	6.68922e-05	0.0054183	-0.556633	1q42.3
7896609	DUBR	lncRNA	0.000245197	0.0198611	-0.563755	3q13.12
7907972	LINC00272	lncRNA	0.000216367	0.0175258	-0.538496	Chromosome 1, NC_000001.11 (182407621..182414813)
7942796	KCTD21-AS1	lncRNA	0.0002351	0.0190432	0.574081	Chromosome 11, NC_000011.10 (78139793..78173977)
7981943	PWAR5	lncRNA	0.000137468	0.011135	-0.620122	Chromosome 15, NC_000015.10 (24985100..24985166)///Chromosome 15, NC_000015.10 (24984860..24988232)
7982098	SNHG14	lncRNA	0.000222254	0.0180027	-0.59904	Chromosome 15, NC_000015.10 (25278343..25278409)///Chromosome 15, NC_000015.10 (25041974..25042040)
8021995	LINC00470	lncRNA	0.000401953	0.0325584	0.503082	Chromosome 18, NC_000018.10 (1268311..1359629, complement)
8021183	SNHG22	lncRNA	0.000588651	0.047681	0.653608	Chromosome 18, NC_000018.10 (49814023..49814443)
8026490	UCA1	lncRNA	0.000323895	0.0262357	-0.56552	Chromosome 19, NC_000019.10 (15828947..15836321)
8068363	LINC00310	lncRNA	0.000504035	0.0408271	-1.46349	Chromosome 21, NC_000021.9 (34180677..34189919)
8072407	TUG1	lncRNA	0.00034314	0.0277945	-0.505021	Chromosome 22, NC_000022.11 (30969211..30979395)
8109157	CARMN	lncRNA	0.000288522	0.0233704	-0.729322	Chromosome 5, NC_000005.10 (149406845..149432836)///Chromosome 5, NC_000005.10 (149428918..149429023)
8127989	SNHG5	lncRNA	0.0001728	0.0139969	-0.559659	Chromosome 6, NC_000006.12 (85677589..85677659, complement)
8148951	ZNF252P-AS1	lncRNA	0.000293362	0.0237625	-0.509178	Chromosome 8, NC_000008.11 (145002811..145006046)
8149228	FAM66D	lncRNA	0.000379328	0.0307258	-0.577413	Chromosome 8, NC_000008.11 (7260619..7263492, complement)///Chromosome 8, NC_000008.11 (7260619..7263492, complement)
8163672	PAPPA-AS1	lncRNA	0.000134251	0.0108744	-0.753151	Chromosome 9, NC_000009.12 (116398157..116400606, complement)
8161381	FAM95B1	lncRNA	5.52787e-05	0.0044776	0.795304	Chromosome 9, NC_000009.12 (66047085..66052734, complement)///Chromosome 9, NC_000009.12 (40323571..40329220)
8175261	MIR503HG	lncRNA	0.000162074	0.0131281	-0.696308	Chromosome X, NC_000023.11 (134546328..134546398, complement)
8167099	INE1	lncRNA	0.000326684	0.0264616	-0.510913	Chromosome X, NC_000023.11 (47204848..47205861)
8168412	JPX	lncRNA	0.000386838	0.0313341	-0.606744	Chromosome X, NC_000023.11 (73944324..74070384)
hsa-let-7g	hsa-let-7g	miRNA	0.000425429	0.03446	1.41714	3p21.2
hsa-miR-101	hsa-miR-101	miRNA	0.000310578	0.025157	0.554651	1p31.3
hsa-miR-103	hsa-miR-103	miRNA	0.000432182	0.035007	0.773589	20p13
hsa-miR-106b	hsa-miR-106b	miRNA	8.9e-05	0.007212	0.574761	7q22.1
hsa-miR-107	hsa-miR-107	miRNA	0.000142444	0.011538	1.0063	10q23.31
hsa-miR-10b	hsa-miR-10b	miRNA	0.000591885	0.047943	2.24277	2q31.1
hsa-miR-125b	hsa-miR-125b	miRNA	8.36e-05	0.00677	-0.611278	11q24.1
hsa-miR-1290	hsa-miR-1290	miRNA	1.91e-05	0.001546	-0.567418	1p36.13
hsa-miR-130a	hsa-miR-130a	miRNA	0.000370368	0.03	1.5049	11q12.1
hsa-miR-17	hsa-miR-17	miRNA	0.000493984	0.040013	0.510441	13q31.3
hsa-miR-181a	hsa-miR-181a	miRNA	0.000219443	0.017775	-1.66173	9q33.3
hsa-miR-181d	hsa-miR-181d	miRNA	0.000586391	0.047498	-0.638095	19p13.12
hsa-miR-197	hsa-miR-197	miRNA	0.000469935	0.038065	-0.984752	1p13.3
hsa-miR-200a	hsa-miR-200a	miRNA	8.77e-05	0.007107	1.08377	1p36.33
hsa-miR-214	hsa-miR-214	miRNA	0.000525886	0.042597	-1.64151	1q24.3
hsa-miR-26b	hsa-miR-26b	miRNA	0.000138184	0.011193	2.89445	2q35
hsa-miR-27a	hsa-miR-27a	miRNA	0.0001249	0.010117	-0.792311	19p13.12
hsa-miR-28-5p	hsa-miR-28-5p	miRNA	0.000366664	0.0297	0.582013	3q28
hsa-miR-302d	hsa-miR-302d	miRNA	0.000112962	0.00915	-0.50934	4q25
hsa-miR-369-3p	hsa-miR-369-3p	miRNA	2.45e-05	0.001982	-0.518524	14q32.31
hsa-miR-374a*	hsa-miR-374a*	miRNA	3.67e-05	0.002971	-0.533341	Xq13.2
hsa-miR-424	hsa-miR-424	miRNA	0.000463355	0.037532	1.17511	Xq26.3
hsa-miR-505	hsa-miR-505	miRNA	0.000485985	0.039365	-0.729721	Xq27.1
hsa-miR-532-5p	hsa-miR-532-5p	miRNA	6.42e-05	0.005198	0.542038	Xp11.23
hsa-miR-548c-5p	hsa-miR-548c-5p	miRNA	7.09e-05	0.005745	-0.525558	12q14.2
hsa-miR-548f	hsa-miR-548f	miRNA	0.00043196	0.034989	1.76577	10q21.1
hsa-miR-98	hsa-miR-98	miRNA	0.000348689	0.028244	0.974718	Xp11.22
7947989	FNBP4	mRNA	0.000238534	0.0193214	-0.502289	11p11.2
7953128	ITFG2	mRNA	0.000157124	0.0127271	-0.601211	12p13.33
7967636	SLC15A4	mRNA	0.000464381	0.0376151	-0.546793	12q24.33
7997904	ZNF778	mRNA	0.000508271	0.0411702	-0.588801	16q24.3
8180296	CDK11A	mRNA	0.000501642	0.0406333	0.717882	1p36.33
8065990	RBM12	mRNA	0.00040413	0.0327347	-0.548559	20q11.22
8051319	CAPN14	mRNA	0.000509068	0.0412348	0.56211	2p23.1
8048976	SP100	mRNA	0.000247058	0.0200118	-0.536564	2q37.1
8081995	ARGFX	mRNA	0.000118592	0.009606	0.511439	3q13.33
8113299	RIOK2	mRNA	0.000528271	0.0427902	-0.650557	5q15
8113782	ALDH7A1	mRNA	0.000133872	0.0108437	-0.599487	5q23.2
8161171	OR13C7	mRNA	0.000266993	0.0216266	0.505458	9p13.3
8164426	GOLGA2	mRNA	0.000279257	0.02262	0.531538	9q34.11
7917996	LRRC39	mRNA	0.000516397	0.0418284	-0.55365	Chromosome 1, NC_000001.11 (100148448..100178273, complement)
7903676	ATXN7L2	mRNA	0.000329588	0.0266968	0.524247	Chromosome 1, NC_000001.11 (109483904..109492804)
7918379	GSTM3	mRNA	0.000535224	0.0433534	-0.872411	Chromosome 1, NC_000001.11 (109733932..109741038, complement)
7918426	SLC16A4	mRNA	0.000496251	0.0401966	0.648278	Chromosome 1, NC_000001.11 (110362851..110391970, complement)
7918558	KCND3	mRNA	0.000155384	0.0125862	0.582451	Chromosome 1, NC_000001.11 (111770662..111989577, complement)
7918593	RHOC	mRNA	0.000327315	0.0265127	0.623515	Chromosome 1, NC_000001.11 (112701127..112707403, complement)
7918622	SLC16A1	mRNA	0.000497319	0.0402831	1.11651	Chromosome 1, NC_000001.11 (112911847..112956353, complement)
7918878	CASQ2	mRNA	0.00054268	0.0439574	-0.728358	Chromosome 1, NC_000001.11 (115700003..115768805, complement)
7904226	SLC22A15	mRNA	0.000485619	0.0393354	-0.536236	Chromosome 1, NC_000001.11 (115976498..116070054)
7897745	AGTRAP	mRNA	9.93821e-05	0.00805	0.548351	Chromosome 1, NC_000001.11 (11736085..11750771)///Chromosome 7, NC_000007.14 (140719331..140924764, complement)
7897803	PLOD1	mRNA	0.000613701	0.0497101	0.652578	Chromosome 1, NC_000001.11 (11934667..11975542)
7904433	PHGDH	mRNA	0.000420648	0.0340727	0.883011	Chromosome 1, NC_000001.11 (119711737..119744226)
7911422	SDF4	mRNA	0.000207081	0.0167737	0.565128	Chromosome 1, NC_000001.11 (1216908..1232067, complement)
7897960	AADACL3	mRNA	0.000252513	0.0204537	0.539634	Chromosome 1, NC_000001.11 (12716115..12728759)
7896937	ATAD3C	mRNA	6.43749e-05	0.0052144	0.501068	Chromosome 1, NC_000001.11 (1449689..1470158)///Chromosome 1, NC_000001.11 (1471732..1509466)///Chromosome 1, NC_000001.11 (1512143..1534687)
7904717	HJV	mRNA	0.000250448	0.0202864	0.548972	Chromosome 1, NC_000001.11 (146017468..146021822, complement)
7904843	PDZK1	mRNA	6.68835e-05	0.0054176	0.633123	Chromosome 1, NC_000001.11 (147993862..148014956, complement)///Chromosome 1, NC_000001.11 (145670852..145707507, complement)
7919815	CTSK	mRNA	7.63156e-05	0.0061816	-0.709141	Chromosome 1, NC_000001.11 (150796208..150808441, complement)
7920000	POGZ	mRNA	0.000169245	0.0137089	-0.52893	Chromosome 1, NC_000001.11 (151402724..151459465, complement)
7905428	TUFT1	mRNA	0.000550401	0.0445828	0.837143	Chromosome 1, NC_000001.11 (151540294..151583583)
7920175	FLG2	mRNA	0.000548834	0.0444558	0.518565	Chromosome 1, NC_000001.11 (152348735..152360028, complement)
7920258	S100A6	mRNA	0.000299083	0.0242259	-0.55412	Chromosome 1, NC_000001.11 (153534599..153536241, complement)
7905754	ATP8B2	mRNA	0.000107893	0.0087394	-0.575497	Chromosome 1, NC_000001.11 (154325541..154351307)
7898167	CTRC	mRNA	0.000323418	0.026197	0.565261	Chromosome 1, NC_000001.11 (15438442..15449247)
7920567	PMVK	mRNA	0.000279735	0.0226587	0.683328	Chromosome 1, NC_000001.11 (154924732..154942650, complement)
7920744	PKLR	mRNA	0.000400563	0.0324458	0.810163	Chromosome 1, NC_000001.11 (155289293..155301434, complement)
7905986	FDPS	mRNA	0.000531429	0.043046	0.506899	Chromosome 1, NC_000001.11 (155308748..155320666)
7920971	GLMP	mRNA	0.000532458	0.0431294	0.640877	Chromosome 1, NC_000001.11 (156292687..156295689, complement)
7921076	GPATCH4	mRNA	0.000417413	0.0338107	0.604872	Chromosome 1, NC_000001.11 (156594308..156601496, complement)
7921356	OR10K2	mRNA	0.000502335	0.0406894	-0.580526	Chromosome 1, NC_000001.11 (158419928..158420866, complement)
7906703	NDUFS2	mRNA	6.99786e-05	0.0056683	0.580173	Chromosome 1, NC_000001.11 (161197377..161214395)
7906742	PCP4L1	mRNA	0.000570431	0.0462052	0.564572	Chromosome 1, NC_000001.11 (161258727..161285450)
7921900	SH2D1B	mRNA	7.20255e-05	0.0058341	0.668441	Chromosome 1, NC_000001.11 (162395266..162412138, complement)
7907024	POGK	mRNA	0.000342281	0.0277249	-0.511834	Chromosome 1, NC_000001.11 (166839404..166856344)
7922018	ILDR2	mRNA	0.000434366	0.0351839	0.985232	Chromosome 1, NC_000001.11 (166913204..166975324, complement)
7922152	CCDC181	mRNA	0.000610824	0.0494771	0.576866	Chromosome 1, NC_000001.11 (169394870..169462221, complement)
7907849	LHX4	mRNA	0.000304607	0.0246733	0.501887	Chromosome 1, NC_000001.11 (180228372..180278982)
7908003	NPL	mRNA	0.000609191	0.0493448	1.34735	Chromosome 1, NC_000001.11 (182789449..182830384)
7908161	C1orf21	mRNA	0.000233517	0.018915	-0.607892	Chromosome 1, NC_000001.11 (184387016..184629021)
7912975	ALDH4A1	mRNA	0.000256786	0.0207998	1.35544	Chromosome 1, NC_000001.11 (18871430..18902799, complement)
7913146	AKR7A3	mRNA	0.000318404	0.0257909	0.557044	Chromosome 1, NC_000001.11 (19274309..19289362, complement)
7913206	RNF186	mRNA	0.000381874	0.030932	0.919791	Chromosome 1, NC_000001.11 (19814029..19815278, complement)
7923319	TMEM9	mRNA	0.000280419	0.0227141	0.506908	Chromosome 1, NC_000001.11 (201134771..201171625, complement)
7908924	PRELP	mRNA	0.000331702	0.026868	-0.68575	Chromosome 1, NC_000001.11 (203475755..203491352)
7909011	MDM4	mRNA	0.000212744	0.0172324	-0.521849	Chromosome 1, NC_000001.11 (204516379..204558120)
7923753	NUAK2	mRNA	0.000494189	0.0400296	-0.661978	Chromosome 1, NC_000001.11 (205302059..205321791, complement)
7923812	RAB29	mRNA	2.45529e-05	0.0019888	0.716384	Chromosome 1, NC_000001.11 (205767986..205775487, complement)
7923824	SLC41A1	mRNA	0.000238961	0.019356	0.529869	Chromosome 1, NC_000001.11 (205789093..205813759, complement)
7898655	CDA	mRNA	5.88712e-05	0.0047686	-0.616185	Chromosome 1, NC_000001.11 (20588951..20618908)
7909188	IKBKE	mRNA	0.000101099	0.0081891	0.610881	Chromosome 1, NC_000001.11 (206470243..206496890)
7923929	PIGR	mRNA	0.000244726	0.0198229	1.05607	Chromosome 1, NC_000001.11 (206928522..206946466, complement)
7923942	FCAMR	mRNA	0.000135995	0.0110157	1.26368	Chromosome 1, NC_000001.11 (206957955..206970657, complement)
7909285	PFKFB2	mRNA	8.13847e-05	0.0065922	0.848113	Chromosome 1, NC_000001.11 (207053275..207081023)
7909332	CD55	mRNA	0.000219689	0.0177949	-0.604316	Chromosome 1, NC_000001.11 (207321472..207360966)
7923978	CD34	mRNA	0.000130397	0.0105622	-0.589873	Chromosome 1, NC_000001.11 (207886538..207911338, complement)
7909425	CAMK1G	mRNA	0.000119978	0.0097183	-0.528447	Chromosome 1, NC_000001.11 (209583700..209613939)
7909455	TRAF3IP3	mRNA	0.00019721	0.0159741	0.677607	Chromosome 1, NC_000001.11 (209756032..209782323)
7909529	RCOR3	mRNA	0.00057198	0.0463307	-0.537193	Chromosome 1, NC_000001.11 (211259347..211316385)
7924085	RD3	mRNA	7.95822e-05	0.0064462	0.559268	Chromosome 1, NC_000001.11 (211476522..211492917, complement)
7924733	PARP1	mRNA	0.000447076	0.0362134	0.598576	Chromosome 1, NC_000001.11 (226360691..226408100, complement)
7910427	GALNT2	mRNA	0.000379261	0.0307203	0.662147	Chromosome 1, NC_000001.11 (230057789..230282130)
7924987	AGT	mRNA	0.00050045	0.0405367	0.95575	Chromosome 1, NC_000001.11 (230702523..230714590, complement)
7925419	ZP4	mRNA	0.000108607	0.0087972	0.709688	Chromosome 1, NC_000001.11 (237877864..237890922, complement)
7913667	GALE	mRNA	0.000428023	0.0346701	0.616284	Chromosome 1, NC_000001.11 (23795599..23800804, complement)
7913682	HMGCL	mRNA	0.000508333	0.0411752	0.555577	Chromosome 1, NC_000001.11 (23801877..23825459, complement)
7913776	IFNLR1	mRNA	0.000340518	0.0275821	-0.506826	Chromosome 1, NC_000001.11 (24154156..24187275, complement)
7925531	AKT3	mRNA	0.000289422	0.0234433	-0.654937	Chromosome 1, NC_000001.11 (243488233..243851079, complement)
7911085	COX20	mRNA	8.55167e-05	0.0069269	-0.618036	Chromosome 1, NC_000001.11 (244835306..244845063)
7898957	RCAN3	mRNA	0.000181832	0.0147285	-0.580914	Chromosome 1, NC_000001.11 (24502351..24537020)
7925611	TFB2M	mRNA	5.46367e-05	0.0044256	0.536103	Chromosome 1, NC_000001.11 (246540561..246566263, complement)
7925677	ZNF669	mRNA	0.000277071	0.0224429	-0.501944	Chromosome 1, NC_000001.11 (247099962..247104400, complement)
7911301	PGBD2	mRNA	0.000233976	0.0189522	0.620867	Chromosome 1, NC_000001.11 (248872852..248919146)
7913918	UBXN11	mRNA	0.000245845	0.0199136	0.537017	Chromosome 1, NC_000001.11 (26282282..26318265, complement)
7899273	NUDC	mRNA	0.000329077	0.0266554	0.791441	Chromosome 1, NC_000001.11 (26911128..26946871)
7914075	FCN3	mRNA	0.000378796	0.0306827	1.24857	Chromosome 1, NC_000001.11 (27369110..27374824, complement)
7914127	IFI6	mRNA	0.000168341	0.0136357	-0.559557	Chromosome 1, NC_000001.11 (27666061..27672213, complement)
7900087	ADPRHL2	mRNA	0.000286776	0.023229	0.543078	Chromosome 1, NC_000001.11 (36088852..36093932)
7915567	ERI3	mRNA	0.000428924	0.0347431	0.586349	Chromosome 1, NC_000001.11 (44221070..44355298, complement)
7901110	AKR1A1	mRNA	0.000182254	0.0147627	0.692846	Chromosome 1, NC_000001.11 (45550779..45570051)
7901175	TSPAN1	mRNA	0.000381561	0.0309066	0.702269	Chromosome 1, NC_000001.11 (46175077..46196489)
7915801	POMGNT1	mRNA	0.000336809	0.0272817	0.53796	Chromosome 1, NC_000001.11 (46188681..46220305, complement)
7915910	PDZK1IP1	mRNA	0.000247676	0.0200619	0.69604	Chromosome 1, NC_000001.11 (47183589..47190099, complement)
7901316	SLC5A9	mRNA	0.000115234	0.009334	1.10942	Chromosome 1, NC_000001.11 (48221113..48248644)
7916248	SLC1A7	mRNA	0.00021467	0.0173884	0.596197	Chromosome 1, NC_000001.11 (53087179..53142632, complement)
7901549	CPT2	mRNA	0.000489672	0.0396637	0.513978	Chromosome 1, NC_000001.11 (53196429..53214197)
7916425	TTC22	mRNA	0.00022159	0.0179489	0.500855	Chromosome 1, NC_000001.11 (54779696..54802379, complement)
7916616	CYP2J2	mRNA	0.000119145	0.0096508	0.795049	Chromosome 1, NC_000001.11 (59893308..59926798, complement)
7897236	KCNAB2	mRNA	0.000131034	0.0106138	1.13253	Chromosome 1, NC_000001.11 (5992298..6101193)
7916789	WDR78	mRNA	0.000274007	0.0221947	-0.601177	Chromosome 1, NC_000001.11 (66812885..66924887, complement)
7902227	GADD45A	mRNA	2.03949e-06	0.0001652	0.902893	Chromosome 1, NC_000001.11 (67685177..67688338)
7897339	CAMTA1	mRNA	0.000537916	0.0435715	0.536427	Chromosome 1, NC_000001.11 (6785324..7769706)
7916944	PTGER3	mRNA	0.000508526	0.0411909	-0.643096	Chromosome 1, NC_000001.11 (70852353..71047814, complement)
7902402	MSH4	mRNA	0.000313557	0.0253983	-0.517372	Chromosome 1, NC_000001.11 (75796871..75913238)
7902541	IFI44L	mRNA	5.53453e-06	0.0004483	-0.92375	Chromosome 1, NC_000001.11 (78620382..78646145)
7917359	ZNHIT6	mRNA	0.000437054	0.0354016	0.887111	Chromosome 1, NC_000001.11 (85649423..85708447, complement)
7902702	CLCA2	mRNA	0.000215406	0.017448	0.516116	Chromosome 1, NC_000001.11 (86424086..86456558)
7935882	FBXW4	mRNA	0.000260117	0.0210696	0.5359	Chromosome 10, NC_000010.11 (101610664..101695295, complement)
7936011	CUEDC2	mRNA	0.000151292	0.0122547	0.537382	Chromosome 10, NC_000010.11 (102423245..102432666, complement)
7930162	WBP1L	mRNA	0.000554799	0.044939	-0.524925	Chromosome 10, NC_000010.11 (102742708..102816267)
7937016	CLRN3	mRNA	0.000203143	0.0164547	0.813207	Chromosome 10, NC_000010.11 (127877841..127892947, complement)
7937135	CFAP46	mRNA	0.000129626	0.0104998	0.69273	Chromosome 10, NC_000010.11 (132808392..132942585, complement)
7932453	NEBL	mRNA	0.000192865	0.0156222	-0.762083	Chromosome 10, NC_000010.11 (20779973..21174187, complement)
7932492	C10orf113	mRNA	0.000106617	0.008636	-0.919971	Chromosome 10, NC_000010.11 (21125763..21146559, complement)
7926807	PDSS1	mRNA	0.0005776	0.0467859	0.644282	Chromosome 10, NC_000010.11 (26697052..26746798)
7926851	WAC	mRNA	0.000430429	0.034865	-0.506583	Chromosome 10, NC_000010.11 (28532426..28623112)
7926936	CCDC7	mRNA	4.36294e-05	0.003534	-0.766434	Chromosome 10, NC_000010.11 (32446082..32882864)
7933537	OGDHL	mRNA	0.000516344	0.0418241	0.721314	Chromosome 10, NC_000010.11 (49734641..49762379, complement)
7933640	A1CF	mRNA	0.000123962	0.010041	0.652781	Chromosome 10, NC_000010.11 (50799409..50885681, complement)
7931852	TUBAL3	mRNA	0.000180886	0.0146519	0.958586	Chromosome 10, NC_000010.11 (5393098..5404830, complement)
7933750	SLC16A9	mRNA	0.000132461	0.0107294	0.991296	Chromosome 10, NC_000010.11 (59650764..59710079, complement)
7931914	IL2RA	mRNA	0.000526751	0.0426671	0.529502	Chromosome 10, NC_000010.11 (6010694..6062370, complement)
7927723	CABCOCO1	mRNA	0.000420268	0.0340419	-0.841381	Chromosome 10, NC_000010.11 (61662927..61766766)
7927998	HKDC1	mRNA	0.000374346	0.0303222	1.09244	Chromosome 10, NC_000010.11 (69220303..69267559)
7926105	GATA3	mRNA	0.000272569	0.0220782	-0.63162	Chromosome 10, NC_000010.11 (8045421..8075201)
7934906	ACTA2	mRNA	0.000212749	0.0172328	-1.09724	Chromosome 10, NC_000010.11 (88935074..88991397, complement)
7929132	PCGF5	mRNA	0.000437547	0.0354415	-0.521401	Chromosome 10, NC_000010.11 (91162403..91284331)
7934997	PPP1R3C	mRNA	7.86415e-05	0.00637	-0.817375	Chromosome 10, NC_000010.11 (91628440..91633101, complement)
7935011	CPEB3	mRNA	0.000517102	0.0418855	-0.530907	Chromosome 10, NC_000010.11 (92046692..92291118, complement)
7929497	ACSM6	mRNA	0.000337018	0.0272986	0.541785	Chromosome 10, NC_000010.11 (95194200..95228929)
7935230	ALDH18A1	mRNA	0.000352161	0.0285252	0.6516	Chromosome 10, NC_000010.11 (95605929..95656810, complement)
7935296	TLL2	mRNA	0.000290664	0.0235439	-0.509113	Chromosome 10, NC_000010.11 (96364606..96513926, complement)
7951363	CASP12	mRNA	0.000157238	0.0127364	-0.509197	Chromosome 11, NC_000011.10 (104885718..104898670, complement)
7951485	SLC35F2	mRNA	0.000569585	0.0461367	0.60069	Chromosome 11, NC_000011.10 (107790991..107859188, complement)
7951545	EXPH5	mRNA	0.000161476	0.0130796	-0.560183	Chromosome 11, NC_000011.10 (108505431..108607514, complement)
8077204	APOC3	mRNA	0.000377319	0.030563	0.533092	Chromosome 11, NC_000011.10 (116829908..116833071)
7944113	CEP164	mRNA	0.000343339	0.0278106	0.511474	Chromosome 11, NC_000011.10 (117316346..117413266)
7952132	SLC37A4	mRNA	0.000509842	0.0412975	0.586052	Chromosome 11, NC_000011.10 (119024351..119030906, complement)
7952145	HYOU1	mRNA	0.000511318	0.041417	0.959816	Chromosome 11, NC_000011.10 (119044185..119057246, complement)
7946661	DKK3	mRNA	0.000335206	0.0271519	-0.548352	Chromosome 11, NC_000011.10 (11962996..12009370, complement)
7944554	TMEM136	mRNA	0.000316608	0.0256454	-0.581666	Chromosome 11, NC_000011.10 (120324298..120333688)///Chromosome 11, NC_000011.10 (120324298..120333688)
7952388	OR10G7	mRNA	6.03885e-05	0.0048915	-0.586065	Chromosome 11, NC_000011.10 (124038066..124039001, complement)
7952549	RPUSD4	mRNA	2.94393e-05	0.0023846	0.606159	Chromosome 11, NC_000011.10 (126202094..126211692, complement)
7945071	FOXRED1	mRNA	2.81467e-05	0.0022799	0.729434	Chromosome 11, NC_000011.10 (126269040..126278132)
7945283	ACAD8	mRNA	0.000344542	0.0279081	0.598729	Chromosome 11, NC_000011.10 (134253532..134265858)
7946903	USH1C	mRNA	4.98145e-05	0.004035	0.987005	Chromosome 11, NC_000011.10 (17493895..17544416, complement)
7945801	NAP1L4	mRNA	0.000318297	0.0257822	-0.601117	Chromosome 11, NC_000011.10 (2963771..2963893, complement)
7939120	RCN1	mRNA	0.00011266	0.0091255	-0.636107	Chromosome 11, NC_000011.10 (32090931..32105726)
7939150	PRRG4	mRNA	0.000491415	0.0398049	-0.511272	Chromosome 11, NC_000011.10 (32829756..32858123)
7939298	CAT	mRNA	7.5518e-05	0.006117	0.621629	Chromosome 11, NC_000011.10 (34438925..34472060)
7939368	TRIM44	mRNA	4.2601e-05	0.0034507	0.790565	Chromosome 11, NC_000011.10 (35662692..35811053)
7947624	PHF21A	mRNA	0.000180475	0.0146186	-0.516121	Chromosome 11, NC_000011.10 (45929319..46121434, complement)
7947815	ACP2	mRNA	7.80649e-05	0.0063233	0.534248	Chromosome 11, NC_000011.10 (47239302..47248847, complement)
7947867	PSMC3	mRNA	7.35106e-05	0.0059544	0.838659	Chromosome 11, NC_000011.10 (47418769..47426473, complement)
7947947	AGBL2	mRNA	0.000425843	0.0344935	-0.538243	Chromosome 11, NC_000011.10 (47659168..47715397, complement)
7946011	OR51G2	mRNA	0.000277041	0.0224405	0.542906	Chromosome 11, NC_000011.10 (4914719..4915663, complement)
7948148	OR5M10	mRNA	0.000568396	0.0460404	-0.829814	Chromosome 11, NC_000011.10 (56576774..56577721, complement)
7940103	OR9Q1	mRNA	0.000519462	0.0420767	-0.538484	Chromosome 11, NC_000011.10 (58023881..58181587)
7948782	UBXN1	mRNA	0.000615054	0.0498197	0.601912	Chromosome 11, NC_000011.10 (62676498..62679117, complement)
7948814	HNRNPUL2	mRNA	0.000160883	0.0130316	0.636769	Chromosome 11, NC_000011.10 (62690262..62727384, complement)///Chromosome 11, NC_000011.10 (62712625..62727385, complement)
7940717	SLC3A2	mRNA	0.000151585	0.0122785	1.04028	Chromosome 11, NC_000011.10 (62856012..62888883)
7948920	SLC22A6	mRNA	0.000493744	0.0399935	1.49317	Chromosome 11, NC_000011.10 (62976597..62985023, complement)
7940996	PRDX5	mRNA	4.29615e-05	0.0034799	0.839098	Chromosome 11, NC_000011.10 (64318088..64321823)
7941062	SLC22A11	mRNA	0.00059542	0.0482293	0.734235	Chromosome 11, NC_000011.10 (64555601..64572875)
7941104	ARL2	mRNA	0.000102954	0.0083393	0.525999	Chromosome 11, NC_000011.10 (65014113..65040572)///Chromosome 11, NC_000011.10 (65014113..65022185)
7941478	SART1	mRNA	0.000290664	0.0235439	1.17107	Chromosome 11, NC_000011.10 (65961689..65980136)
7946228	TPP1	mRNA	0.000147334	0.0119341	0.661419	Chromosome 11, NC_000011.10 (6612766..6619461, complement)
7946245	DCHS1	mRNA	0.000135516	0.0109769	-0.513963	Chromosome 11, NC_000011.10 (6621324..6655849, complement)
7949603	BRMS1	mRNA	0.000447885	0.0362789	0.654628	Chromosome 11, NC_000011.10 (66337333..66345111, complement)
7941621	DPP3	mRNA	5.91083e-05	0.0047878	0.763389	Chromosome 11, NC_000011.10 (66480013..66509659)
7949719	PC	mRNA	8.90303e-05	0.0072115	0.759878	Chromosome 11, NC_000011.10 (66848522..66958418, complement)
7941927	AIP	mRNA	0.000322751	0.026143	0.581597	Chromosome 11, NC_000011.10 (67483029..67491108)
7942091	TPCN2	mRNA	0.000532003	0.0430925	0.555941	Chromosome 11, NC_000011.10 (69048876..69090604)
7942135	ANO1	mRNA	0.000503038	0.0407463	-0.717851	Chromosome 11, NC_000011.10 (70078302..70189545)
7950067	DHCR7	mRNA	0.00051306	0.0415581	0.64955	Chromosome 11, NC_000011.10 (71434411..71448431, complement)
7950447	XRRA1	mRNA	0.000311635	0.0252426	0.684991	Chromosome 11, NC_000011.10 (74840910..74949187, complement)
7938225	OLFML1	mRNA	0.000175351	0.0142035	-0.730727	Chromosome 11, NC_000011.10 (7485354..7511897)
7942957	PRSS23	mRNA	0.000454776	0.0368371	-0.744	Chromosome 11, NC_000011.10 (86791059..86952910)
8180404	RPL27A	mRNA	7.84439e-05	0.006354	0.608392	Chromosome 11, NC_000011.10 (8682448..8689872)
7957850	GAS2L3	mRNA	0.000545242	0.0441649	0.891522	Chromosome 12, NC_000012.12 (100573661..100628288)
7958130	HSP90B1	mRNA	0.0003838	0.031088	0.665889	Chromosome 12, NC_000012.12 (103930334..103947930)
7966026	NUAK1	mRNA	0.000566498	0.0458866	-0.502796	Chromosome 12, NC_000012.12 (106063347..106140033, complement)
7958761	ACAD10	mRNA	0.000118234	0.009577	0.508315	Chromosome 12, NC_000012.12 (111686053..111757107)
7966448	TMEM116	mRNA	0.000558819	0.0452646	-0.660913	Chromosome 12, NC_000012.12 (111894936..112013219, complement)
7958819	ERP29	mRNA	0.000265749	0.0215258	0.523749	Chromosome 12, NC_000012.12 (112013340..112023220)
7959002	SDSL	mRNA	4.52182e-05	0.0036627	0.883378	Chromosome 12, NC_000012.12 (113422265..113438277)
7966690	TBX3	mRNA	0.000376453	0.0304929	-0.571423	Chromosome 12, NC_000012.12 (114670254..114684164, complement)
7959205	MLEC	mRNA	0.000407286	0.0329904	0.651461	Chromosome 12, NC_000012.12 (120687124..120701864)
7959234	HNF1A	mRNA	0.000328903	0.0266413	0.698018	Chromosome 12, NC_000012.12 (120978515..121002512)
7959267	P2RX4	mRNA	0.000117868	0.0095474	0.563194	Chromosome 12, NC_000012.12 (121209861..121234106)
7967456	RILPL2	mRNA	0.000401147	0.0324931	0.550578	Chromosome 12, NC_000012.12 (123408567..123436733, complement)
7961440	PLBD1	mRNA	0.000397695	0.0322135	0.582605	Chromosome 12, NC_000012.12 (14503663..14567857, complement)
7961580	LMO3	mRNA	8.02081e-05	0.0064969	-0.883596	Chromosome 12, NC_000012.12 (16548372..16610233, complement)
7954208	PIK3C2G	mRNA	8.28155e-05	0.0067081	-0.730375	Chromosome 12, NC_000012.12 (18242946..18716861)
7954279	AEBP2	mRNA	0.000197816	0.0160232	0.529379	Chromosome 12, NC_000012.12 (19404101..19522239)
7961702	KCNJ8	mRNA	0.000445834	0.0361128	-0.553668	Chromosome 12, NC_000012.12 (21764955..21775593, complement)
7961710	ABCC9	mRNA	0.000203848	0.0165118	-1.06531	Chromosome 12, NC_000012.12 (21797389..21941869, complement)
7954436	LRMP	mRNA	0.000236806	0.0191814	0.775407	Chromosome 12, NC_000012.12 (25052101..25108335)
7961983	TM7SF3	mRNA	0.000581735	0.0471208	0.652979	Chromosome 12, NC_000012.12 (26966519..27014427, complement)
7960338	TEX52	mRNA	0.000231517	0.018753	0.571808	Chromosome 12, NC_000012.12 (2849221..2857215, complement)
7954653	TSPAN11	mRNA	0.000266561	0.0215916	-0.550793	Chromosome 12, NC_000012.12 (30926433..31016502)
8180256	SINHCAF	mRNA	0.000491615	0.0398211	-0.594983	Chromosome 12, NC_000012.12 (31280584..31326225, complement)
7954711	RESF1	mRNA	4.25837e-05	0.0034493	-0.589443	Chromosome 12, NC_000012.12 (31958800..31993107)
7962312	ABCD2	mRNA	0.000600784	0.0486638	0.816579	Chromosome 12, NC_000012.12 (39530966..39651333, complement)
7962516	SLC38A1	mRNA	0.000557104	0.0451257	-0.773285	Chromosome 12, NC_000012.12 (46183055..46269425, complement)
7962537	SLC38A2	mRNA	0.000423201	0.0342795	-0.686648	Chromosome 12, NC_000012.12 (46358188..46372862, complement)
7955348	GPD1	mRNA	0.000127986	0.0103669	1.37762	Chromosome 12, NC_000012.12 (50103819..50111320)
7963421	KRT6A	mRNA	0.000519777	0.0421022	0.515444	Chromosome 12, NC_000012.12 (52487174..52493397, complement)
7963631	RARG	mRNA	0.000365087	0.0295722	-0.525855	Chromosome 12, NC_000012.12 (53210566..53232256, complement)///Chromosome 12, NC_000012.12 (53210566..53232256, complement)
7963817	GTSF1	mRNA	3.9443e-05	0.0031949	-0.595339	Chromosome 12, NC_000012.12 (54455952..54473602, complement)
7956009	METTL7B	mRNA	0.000584328	0.0473309	0.650553	Chromosome 12, NC_000012.12 (55681546..55684611)
7956229	SLC39A5	mRNA	0.000441112	0.0357303	0.614664	Chromosome 12, NC_000012.12 (56230036..56237846)
7964360	STAT6	mRNA	0.000597779	0.0484204	0.598242	Chromosome 12, NC_000012.12 (57095404..57111433, complement)
7956593	OS9	mRNA	0.000483602	0.039172	0.645413	Chromosome 12, NC_000012.12 (57693955..57721557)
7956639	TSFM	mRNA	0.000218611	0.0177076	0.55099	Chromosome 12, NC_000012.12 (57782745..57802856)
7956819	RASSF3	mRNA	0.000533039	0.0431764	-0.542459	Chromosome 12, NC_000012.12 (64610513..64697567)
7953483	USP5	mRNA	0.000467429	0.037862	0.615482	Chromosome 12, NC_000012.12 (6852118..6866632)
7960764	RBP5	mRNA	0.000409012	0.0331302	0.788551	Chromosome 12, NC_000012.12 (7119106..7130272, complement)
7953626	CLSTN3	mRNA	8.79575e-05	0.0071246	0.591117	Chromosome 12, NC_000012.12 (7130371..7158945)
7957140	LGR5	mRNA	0.000358282	0.029021	-1.30877	Chromosome 12, NC_000012.12 (71439770..71586310)
7953651	PEX5	mRNA	0.000519215	0.0420567	0.592907	Chromosome 12, NC_000012.12 (7188072..7218574)
7965112	PAWR	mRNA	0.000388056	0.0314327	-0.509918	Chromosome 12, NC_000012.12 (79587791..79691097, complement)
7965166	PPFIA2	mRNA	5.84972e-05	0.0047383	-0.566721	Chromosome 12, NC_000012.12 (81257975..81759748, complement)
7965226	RASSF9	mRNA	0.000331463	0.0268487	-0.709806	Chromosome 12, NC_000012.12 (85800703..85836540, complement)
7960919	MFAP5	mRNA	0.00058032	0.0470062	-0.633687	Chromosome 12, NC_000012.12 (8645943..8662888, complement)
7961031	DDX11	mRNA	0.000549178	0.0444837	0.532962	Chromosome 12, NC_000012.12 (9283657..9314088)///Chromosome 12, NC_000012.12 (9417691..9448172, complement)///Chromosome 12, NC_000012.12 (31073574..31104799)
7957570	PLXNC1	mRNA	0.000498589	0.040386	0.725514	Chromosome 12, NC_000012.12 (94148696..94307675)
7972723	ARGLU1	mRNA	0.000500739	0.0405601	-0.530121	Chromosome 13, NC_000013.11 (106543314..106568166, complement)
7970329	GAS6	mRNA	0.000613713	0.0497111	-0.506926	Chromosome 13, NC_000013.11 (113820549..113864103, complement)
7970441	GJB2	mRNA	0.000485318	0.039311	0.696797	Chromosome 13, NC_000013.11 (20187463..20192975, complement)
7968062	ATP12A	mRNA	0.000224016	0.0181454	0.884657	Chromosome 13, NC_000013.11 (24680411..24711785)
7968236	RASL11A	mRNA	8.92883e-05	0.0072324	-0.670456	Chromosome 13, NC_000013.11 (27270327..27273690)
7968417	FRY	mRNA	0.000258135	0.0209091	-0.932801	Chromosome 13, NC_000013.11 (32029742..32299122)
7970924	STARD13	mRNA	0.000494724	0.0400729	-0.544443	Chromosome 13, NC_000013.11 (33103135..33676835, complement)
7968653	RFXAP	mRNA	0.000172347	0.0139602	-0.561331	Chromosome 13, NC_000013.11 (36819202..36829603)
7968658	EXOSC8	mRNA	0.00055178	0.0446945	-0.527369	Chromosome 13, NC_000013.11 (37000373..37009614)
7968883	LACC1	mRNA	0.000581027	0.0470635	0.58494	Chromosome 13, NC_000013.11 (43878834..43893932)
7971590	CAB39L	mRNA	0.000504208	0.0408411	-0.840795	Chromosome 13, NC_000013.11 (49308628..49444346, complement)
7971602	RCBTB1	mRNA	0.000295543	0.0239391	0.534282	Chromosome 13, NC_000013.11 (49531944..49585606, complement)
7971757	NEK5	mRNA	0.00015135	0.0122594	0.593055	Chromosome 13, NC_000013.11 (52064762..52129092, complement)
7972003	KLF12	mRNA	0.000495091	0.0401026	-0.510289	Chromosome 13, NC_000013.11 (73686012..74168295, complement)
7972055	KCTD12	mRNA	0.000466632	0.0377974	-0.549648	Chromosome 13, NC_000013.11 (76880169..76886405, complement)
7969544	NDFIP2	mRNA	0.000603626	0.048894	0.539195	Chromosome 13, NC_000013.11 (79480722..79556077)
7969613	GPC6	mRNA	0.000580486	0.0470197	0.536747	Chromosome 13, NC_000013.11 (93226825..94408020)
7969677	MBNL2	mRNA	0.000447428	0.0362419	-0.588701	Chromosome 13, NC_000013.11 (97141780..97394120)
7972461	SLC15A1	mRNA	0.000449735	0.0364288	1.09254	Chromosome 13, NC_000013.11 (98683801..98752675, complement)
7972487	DOCK9	mRNA	0.000548719	0.0444465	-0.67621	Chromosome 13, NC_000013.11 (98793487..99086406, complement)
7981439	BAG5	mRNA	0.000414354	0.0335629	-0.514184	Chromosome 14, NC_000014.9 (103556544..103562814, complement)
7973056	APEX1	mRNA	0.000434122	0.0351641	0.513773	Chromosome 14, NC_000014.9 (20455131..20457772)
7973306	ABHD4	mRNA	0.000226696	0.0183625	-0.514082	Chromosome 14, NC_000014.9 (22598238..22612864)
7973377	BCL2L2	mRNA	0.000290222	0.0235081	0.541404	Chromosome 14, NC_000014.9 (23306762..23326185)///Chromosome 14, NC_000014.9 (23306762..23311759)
7973813	AP4S1	mRNA	0.000425443	0.0344611	-0.545751	Chromosome 14, NC_000014.9 (31025106..31096450)
7978756	FSCB	mRNA	0.000281992	0.0228415	-0.63949	Chromosome 14, NC_000014.9 (44504149..44507296, complement)
7974214	KLHDC1	mRNA	0.000581896	0.0471339	-0.543961	Chromosome 14, NC_000014.9 (49693105..49753152)
7978970	CDKL1	mRNA	0.000148351	0.0120165	-0.789009	Chromosome 14, NC_000014.9 (50329404..50397404, complement)
7974316	FRMD6	mRNA	4.97182e-05	0.0040272	-0.655387	Chromosome 14, NC_000014.9 (51489100..51730727)
7979473	DHRS7	mRNA	0.000312091	0.0252795	-0.580637	Chromosome 14, NC_000014.9 (60144119..60169864, complement)
7975068	ZBTB1	mRNA	0.000111967	0.0090694	-0.585324	Chromosome 14, NC_000014.9 (64504574..64533690)
7979743	RDH11	mRNA	7.01699e-05	0.0056838	0.516021	Chromosome 14, NC_000014.9 (67676800..67695793, complement)
7980080	ENTPD5	mRNA	2.94393e-05	0.0023846	0.885782	Chromosome 14, NC_000014.9 (73959420..74019326, complement)
7975971	SAMD15	mRNA	0.000243953	0.0197603	0.56551	Chromosome 14, NC_000014.9 (77377419..77391244)
7980680	FOXN3	mRNA	0.000124751	0.0101049	-0.586768	Chromosome 14, NC_000014.9 (89156172..89619150, complement)
7980908	FBLN5	mRNA	0.000121477	0.0098397	-0.697802	Chromosome 14, NC_000014.9 (91869411..91947702, complement)
7980958	LGMN	mRNA	0.000185801	0.01505	1.23171	Chromosome 14, NC_000014.9 (92703807..92748702, complement)
7976402	COX8C	mRNA	0.000105118	0.0085146	0.57841	Chromosome 14, NC_000014.9 (93347191..93348354)
7986757	NDN	mRNA	0.000323781	0.0262264	-0.54429	Chromosome 15, NC_000015.10 (23685407..23687303, complement)
7987048	MTMR10	mRNA	0.000320233	0.025939	-0.602191	Chromosome 15, NC_000015.10 (30919764..30991604, complement)
7982326	KLF13	mRNA	8.98649e-05	0.0072791	-0.625916	Chromosome 15, NC_000015.10 (31326855..31435665)
7982663	BUB1B	mRNA	8.81599e-05	0.007141	-0.555634	Chromosome 15, NC_000015.10 (40161009..40221136)
7987536	RMDN3	mRNA	0.000299075	0.0242252	0.684042	Chromosome 15, NC_000015.10 (40735884..40755336, complement)
7987642	NDUFAF1	mRNA	0.000179304	0.0145237	0.769437	Chromosome 15, NC_000015.10 (41387349..41402694, complement)
7983157	TMEM62	mRNA	0.00043209	0.0349995	-0.548672	Chromosome 15, NC_000015.10 (43133115..43185147)
7988050	TGM5	mRNA	0.000438752	0.0355391	0.504228	Chromosome 15, NC_000015.10 (43232595..43266857, complement)
7983447	SLC28A2	mRNA	0.000263687	0.0213588	1.02376	Chromosome 15, NC_000015.10 (45252230..45275934)
7988414	GATM	mRNA	0.000444881	0.0360356	0.691515	Chromosome 15, NC_000015.10 (45361124..45402317, complement)
7983527	SEMA6D	mRNA	0.0005104	0.0413427	-0.855494	Chromosome 15, NC_000015.10 (47184101..47774223)
7983638	DTWD1	mRNA	0.000231976	0.0187902	-0.625981	Chromosome 15, NC_000015.10 (49620980..49654448)
7983650	SLC27A2	mRNA	0.000526915	0.0426804	0.606796	Chromosome 15, NC_000015.10 (50182196..50236392)
7983867	CGNL1	mRNA	0.000218696	0.0177145	0.817642	Chromosome 15, NC_000015.10 (57376487..57550727)
7984330	ZWILCH	mRNA	0.000560285	0.0453834	-0.562169	Chromosome 15, NC_000015.10 (66505083..66549485)
7984813	ISLR	mRNA	0.000346172	0.0280401	-0.524826	Chromosome 15, NC_000015.10 (74173746..74176871)
7990632	PEAK1	mRNA	0.000487362	0.0394766	-0.509293	Chromosome 15, NC_000015.10 (77100829..77420104, complement)
7990757	CTSH	mRNA	0.000464349	0.0376125	0.806608	Chromosome 15, NC_000015.10 (78921750..78945098, complement)
7990810	MTHFS	mRNA	4.48244e-05	0.0036308	0.788108	Chromosome 15, NC_000015.10 (79843547..79923106, complement)///Chromosome 15, NC_000015.10 (79843547..79897285, complement)
7985398	SAXO2	mRNA	5.26466e-05	0.0042644	-1.05892	Chromosome 15, NC_000015.10 (82262811..82284927)
7991070	HDGFL3	mRNA	0.000556868	0.0451066	-0.504335	Chromosome 15, NC_000015.10 (83112738..83208018, complement)
7985636	SLC28A1	mRNA	0.000592427	0.0479869	0.594218	Chromosome 15, NC_000015.10 (84884351..84975649)
7991234	MFGE8	mRNA	9.77302e-05	0.0079162	-0.707032	Chromosome 15, NC_000015.10 (88898683..88913469, complement)
7986186	RCCD1	mRNA	0.000227563	0.0184327	0.504585	Chromosome 15, NC_000015.10 (90954864..90964858)
7993167	ATF7IP2	mRNA	0.000106239	0.0086054	-0.637044	Chromosome 16, NC_000016.10 (10386055..10483640)
7993185	NUBP1	mRNA	0.000401037	0.0324842	0.504408	Chromosome 16, NC_000016.10 (10743164..10769351)
7999909	GPRC5B	mRNA	0.000309588	0.0250768	-0.537574	Chromosome 16, NC_000016.10 (19858971..19886045, complement)
7993726	ACSM5	mRNA	0.000592742	0.0480124	0.73874	Chromosome 16, NC_000016.10 (20409508..20441333)
7999965	ACSM2A	mRNA	0.000495183	0.0401101	0.81194	Chromosome 16, NC_000016.10 (20536261..20576379, complement)///Chromosome 16, NC_000016.10 (20451461..20487669)
8000028	DCUN1D3	mRNA	8.10439e-05	0.0065646	0.557722	Chromosome 16, NC_000016.10 (20854925..20900358, complement)
7993815	ANKS4B	mRNA	0.000465011	0.0376661	0.798775	Chromosome 16, NC_000016.10 (21233695..21252429)
7994074	SCNN1B	mRNA	0.000550279	0.0445729	-0.766651	Chromosome 16, NC_000016.10 (23278231..23381299)
8022320	NPIPB15	mRNA	6.38626e-05	0.0051729	-0.50112	Chromosome 16, NC_000016.10 (28735500..28772911)///Chromosome 16, NC_000016.10 (22513523..22536521)///Chromosome 16, NC_000016.10 (28342517..28364971, complement)///Chromosome 16, NC_000016.10 (21402134..21425337, complement)
8000603	TUFM	mRNA	1.18431e-05	0.0009593	0.610722	Chromosome 16, NC_000016.10 (28842411..28859562, complement)
7994609	QPRT	mRNA	0.000289044	0.0234127	0.645164	Chromosome 16, NC_000016.10 (29670588..29698699)
7994659	MVP	mRNA	6.83539e-05	0.0055367	0.939287	Chromosome 16, NC_000016.10 (29820394..29848039)
8000748	HIRIP3	mRNA	0.000440526	0.0356828	0.716994	Chromosome 16, NC_000016.10 (29992321..29996096, complement)
8000799	GDPD3	mRNA	0.000474233	0.0384131	0.624245	Chromosome 16, NC_000016.10 (30104810..30113557, complement)
7998898	CLDN6	mRNA	9.29093e-05	0.0075257	0.673162	Chromosome 16, NC_000016.10 (3014712..3018187, complement)
8000848	CD2BP2	mRNA	0.000157	0.0127171	0.543383	Chromosome 16, NC_000016.10 (30350766..30355361, complement)
7994939	RNF40	mRNA	0.000612892	0.0496446	0.577417	Chromosome 16, NC_000016.10 (30761612..30800231)
8000948	BCL7C	mRNA	0.000477428	0.0386719	-0.506643	Chromosome 16, NC_000016.10 (30834041..30894550, complement)
7995017	STX4	mRNA	8.6871e-05	0.0070366	0.849562	Chromosome 16, NC_000016.10 (31033095..31040168)
7995222	SLC5A2	mRNA	0.000246329	0.0199528	1.98964	Chromosome 16, NC_000016.10 (31482535..31490770)
7995362	GPT2	mRNA	0.000334942	0.0271305	1.09772	Chromosome 16, NC_000016.10 (46884380..46931297)
8001564	DOK4	mRNA	0.000449323	0.0363954	0.655718	Chromosome 16, NC_000016.10 (57471958..57486473, complement)
7996345	CES2	mRNA	5.6091e-05	0.0045434	0.887629	Chromosome 16, NC_000016.10 (66934444..66945096)
7992010	RHBDL1	mRNA	0.000375903	0.0304483	0.56705	Chromosome 16, NC_000016.10 (675666..678271)
8002133	PSMB10	mRNA	0.000469148	0.0380012	0.629172	Chromosome 16, NC_000016.10 (67934504..67936877, complement)
8002347	AARS	mRNA	0.000317595	0.0257254	0.583359	Chromosome 16, NC_000016.10 (70252295..70289552, complement)
7997179	DHODH	mRNA	0.000319979	0.0259185	0.602958	Chromosome 16, NC_000016.10 (72008744..72027659)
7997197	DHX38	mRNA	0.000287641	0.0232991	0.881709	Chromosome 16, NC_000016.10 (72093665..72112912)
7997336	VAT1L	mRNA	0.000572189	0.0463476	-0.891482	Chromosome 16, NC_000016.10 (77788564..77980107)
7997504	CDH13	mRNA	0.000614533	0.0497775	-0.611959	Chromosome 16, NC_000016.10 (82626794..83796610)
8003332	MVD	mRNA	2.61233e-05	0.002116	0.591236	Chromosome 16, NC_000016.10 (88651935..88663153, complement)
7997863	ACSF3	mRNA	0.000431897	0.0349839	0.524228	Chromosome 16, NC_000016.10 (89093809..89160556)
7997962	DPEP1	mRNA	0.00017659	0.0143039	1.58368	Chromosome 16, NC_000016.10 (89613308..89641540)
7998103	GAS8	mRNA	0.000238328	0.0193047	0.710111	Chromosome 16, NC_000016.10 (90019629..90044971)
8005064	ARHGAP44	mRNA	0.000129061	0.010454	-0.696776	Chromosome 17, NC_000017.11 (12789512..12991644)
8003656	SERPINF2	mRNA	6.85884e-05	0.0055557	0.861589	Chromosome 17, NC_000017.11 (1742808..1755265)
8013135	SREBF1	mRNA	0.00022148	0.01794	-0.552379	Chromosome 17, NC_000017.11 (17811349..17837017, complement)
8013243	SHMT1	mRNA	6.71292e-05	0.0054375	0.707262	Chromosome 17, NC_000017.11 (18327860..18363563, complement)
8013305	ZNF286A	mRNA	0.000206197	0.0167021	-0.707798	Chromosome 17, NC_000017.11 (18658429..18682259, complement)///Chromosome 17, NC_000017.11 (15699577..15720787)
8005529	SLC5A10	mRNA	0.00045206	0.0366171	0.574041	Chromosome 17, NC_000017.11 (18950676..19020691)
8013312	FAM83G	mRNA	7.30946e-05	0.0059207	0.568628	Chromosome 17, NC_000017.11 (18968789..19006144, complement)
8005549	GRAPL	mRNA	0.000610742	0.0494704	0.535514	Chromosome 17, NC_000017.11 (19123188..19159187)///Chromosome 17, NC_000017.11 (19020656..19051352, complement)
8013384	ALDH3A1	mRNA	0.000422291	0.0342058	0.512006	Chromosome 17, NC_000017.11 (19737984..19748433, complement)
8003722	SRR	mRNA	0.000171882	0.0139225	-0.707988	Chromosome 17, NC_000017.11 (2303371..2325267)
8013606	VTN	mRNA	0.000392669	0.0318064	0.648636	Chromosome 17, NC_000017.11 (28367277..28370352, complement)
8013671	SPAG5	mRNA	0.000558495	0.0452384	0.589223	Chromosome 17, NC_000017.11 (28577565..28599038, complement)
8013741	SDF2	mRNA	0.000610717	0.0494684	0.516845	Chromosome 17, NC_000017.11 (28648356..28662189, complement)
8005903	SUPT6H	mRNA	0.00041507	0.0336209	0.622268	Chromosome 17, NC_000017.11 (28662183..28702684)
8011322	OR1D2	mRNA	0.000150382	0.012181	0.746681	Chromosome 17, NC_000017.11 (3092058..3092996, complement)
8006573	TAF15	mRNA	0.000103051	0.0083472	0.899018	Chromosome 17, NC_000017.11 (35809455..35847242)
8006690	AATF	mRNA	0.00033825	0.0273984	0.880103	Chromosome 17, NC_000017.11 (36948875..37056871)
8015230	KRTAP4-6	mRNA	0.000373214	0.0302305	0.735829	Chromosome 17, NC_000017.11 (41084207..41085144)///Chromosome 17, NC_000017.11 (41105389..41106488)///Chromosome 17, NC_000017.11 (41096981..41098123, complement)///Chromosome 17, NC_000017.11 (41117181..41118354, complement)///Chromosome 17, NC_000017.11 (41177446..41178208, complement)///Chromosome 17, NC_000017.11 (41148924..41149802, complement)///Chromosome 17, NC_000017.11 (41159653..411607…
8015280	KRT37	mRNA	0.000372761	0.0301938	0.503568	Chromosome 17, NC_000017.11 (41420557..41424570, complement)
8015412	JUP	mRNA	0.000224021	0.0181458	-0.595598	Chromosome 17, NC_000017.11 (41754607..41786853, complement)
8007228	ATP6V0A1	mRNA	0.000564462	0.0457217	0.603296	Chromosome 17, NC_000017.11 (42458844..42522579)
8007363	WNK4	mRNA	0.000554827	0.0449413	-0.632324	Chromosome 17, NC_000017.11 (42779701..42797066)
8015741	AARSD1	mRNA	0.000475856	0.0385446	0.568814	Chromosome 17, NC_000017.11 (42950526..42980528, complement)///Chromosome 17, NC_000017.11 (42968088..42980528, complement)///Chromosome 17, NC_000017.11 (42950526..42964498, complement)
8016099	EFTUD2	mRNA	0.000402433	0.0325973	0.513756	Chromosome 17, NC_000017.11 (44850287..44899625, complement)
8016300	ARL17A	mRNA	9.90747e-05	0.0080251	-0.647071	Chromosome 17, NC_000017.11 (46274184..46361872, complement)///Chromosome 17, NC_000017.11 (46500213..46579781, complement)///Chromosome 17, NC_000017.11 (43125583..43145113)///Chromosome 17, NC_000017.11 (43125583..43145113)
8003939	TM4SF5	mRNA	0.000213473	0.0172914	0.629706	Chromosome 17, NC_000017.11 (4771892..4783211)
8016371	SCRN2	mRNA	2.6485e-05	0.0021453	0.914697	Chromosome 17, NC_000017.11 (47837681..47841333, complement)
8003962	PLD2	mRNA	0.000548809	0.0444538	0.504964	Chromosome 17, NC_000017.11 (4807101..4823432)
8008151	IGF2BP1	mRNA	0.000127228	0.0103055	0.575191	Chromosome 17, NC_000017.11 (48997412..49056145)
8016552	PHB	mRNA	2.80566e-05	0.0022726	0.653502	Chromosome 17, NC_000017.11 (49404048..49414905, complement)
8016718	CHAD	mRNA	0.000135794	0.0109994	0.628026	Chromosome 17, NC_000017.11 (50464492..50469881, complement)
8017437	FTSJ3	mRNA	0.000616761	0.049958	0.759502	Chromosome 17, NC_000017.11 (63819433..63827671, complement)
8017766	APOH	mRNA	2.31727e-05	0.001877	1.70305	Chromosome 17, NC_000017.11 (66212029..66229438, complement)
8009382	BPTF	mRNA	0.000135221	0.010953	-0.501698	Chromosome 17, NC_000017.11 (67825517..67984378)
8011990	TEKT1	mRNA	0.00048956	0.0396546	0.566735	Chromosome 17, NC_000017.11 (6799981..6831741, complement)
8017964	ABCA6	mRNA	0.000507849	0.041136	-0.694767	Chromosome 17, NC_000017.11 (69062044..69142188, complement)
8004271	ACADVL	mRNA	0.000397367	0.0321869	0.600598	Chromosome 17, NC_000017.11 (7217125..7225267)
8018082	SLC39A11	mRNA	1.47209e-05	0.0011924	0.781236	Chromosome 17, NC_000017.11 (72645946..73092714, complement)
8009685	SLC9A3R1	mRNA	0.000506096	0.040994	0.707228	Chromosome 17, NC_000017.11 (74748612..74769360)
8018209	NAT9	mRNA	0.00036368	0.0294583	0.682468	Chromosome 17, NC_000017.11 (74770529..74776425, complement)
8009913	MYO15B	mRNA	0.000340016	0.0275415	0.556617	Chromosome 17, NC_000017.11 (75587545..75626850)
8004510	CD68	mRNA	0.000377669	0.0305914	0.948483	Chromosome 17, NC_000017.11 (7579487..7582111)
8018558	ACOX1	mRNA	0.000350231	0.0283689	0.582188	Chromosome 17, NC_000017.11 (75941507..75979434, complement)
8018652	RNF157	mRNA	0.000245801	0.01991	0.746837	Chromosome 17, NC_000017.11 (76142453..76240368, complement)
8012247	SAT2	mRNA	0.000229168	0.0185627	0.668972	Chromosome 17, NC_000017.11 (7626234..7627878, complement)
8003621	MRM3	mRNA	0.000499987	0.0404992	0.550093	Chromosome 17, NC_000017.11 (782329..792509)
8018966	TIMP2	mRNA	0.000134498	0.0108944	-0.619859	Chromosome 17, NC_000017.11 (78852977..78925390, complement)
8010295	ENGASE	mRNA	0.000287006	0.0232476	0.548432	Chromosome 17, NC_000017.11 (79074812..79088603)
8010550	CHMP6	mRNA	3.99997e-05	0.00324	0.573088	Chromosome 17, NC_000017.11 (80991841..81000133)
8019211	NPLOC4	mRNA	0.000296668	0.0240303	0.532584	Chromosome 17, NC_000017.11 (81556885..81637153, complement)
8019296	SIRT7	mRNA	0.000566783	0.0459097	0.547292	Chromosome 17, NC_000017.11 (81911939..81918182, complement)
8012539	PIK3R6	mRNA	0.000242034	0.0196049	0.630044	Chromosome 17, NC_000017.11 (8802723..8870003, complement)
8022356	SPIRE1	mRNA	0.000133962	0.010851	-0.549125	Chromosome 18, NC_000018.10 (12446512..12658102, complement)
8019885	SMCHD1	mRNA	0.000197056	0.0159616	-0.537451	Chromosome 18, NC_000018.10 (2655887..2805017)
8022674	CDH2	mRNA	8.44365e-05	0.0068394	0.582576	Chromosome 18, NC_000018.10 (27932878..28177446, complement)
8022045	MYOM1	mRNA	0.000185926	0.0150601	-0.559288	Chromosome 18, NC_000018.10 (3066807..3220108, complement)
8022747	B4GALT6	mRNA	8.60562e-05	0.0069706	-0.606613	Chromosome 18, NC_000018.10 (31622246..31724670, complement)
8023220	SMAD7	mRNA	0.000506417	0.04102	-0.532598	Chromosome 18, NC_000018.10 (48919853..48950711, complement)
8023261	ACAA2	mRNA	0.000494893	0.0400866	0.567689	Chromosome 18, NC_000018.10 (49783504..49813881, complement)
8023344	CXXC1	mRNA	0.0003994	0.0323516	0.560265	Chromosome 18, NC_000018.10 (50282343..50288322, complement)
8021286	C18orf54	mRNA	0.000277093	0.0224447	-0.547183	Chromosome 18, NC_000018.10 (54357914..54382035)
8023415	TCF4	mRNA	0.00055344	0.0448289	-0.522644	Chromosome 18, NC_000018.10 (55222331..55635993, complement)
8023481	NARS	mRNA	0.000308129	0.0249586	0.509343	Chromosome 18, NC_000018.10 (57600656..57621945, complement)
8021727	CNDP2	mRNA	1.8532e-05	0.0015011	0.720372	Chromosome 18, NC_000018.10 (74496265..74523454)
8025964	ZNF439	mRNA	0.000291918	0.0236455	-0.716203	Chromosome 19, NC_000019.10 (11866029..11869491)
8025968	ZNF69	mRNA	0.000261845	0.0212096	-0.588068	Chromosome 19, NC_000019.10 (11887773..11980222)
8034583	SYCE2	mRNA	0.000250006	0.0202506	0.55771	Chromosome 19, NC_000019.10 (12898229..12919674, complement)
8034589	FARSA	mRNA	0.000186222	0.0150841	0.651446	Chromosome 19, NC_000019.10 (12922470..12933744, complement)
8026106	CALR	mRNA	0.000261016	0.0211424	0.718098	Chromosome 19, NC_000019.10 (12938600..12944490)
8034851	ADGRE3	mRNA	0.000496792	0.0402404	0.584731	Chromosome 19, NC_000019.10 (14600175..14674918, complement)
8035050	RASAL3	mRNA	0.00025865	0.0209508	0.610212	Chromosome 19, NC_000019.10 (15451624..15464571, complement)
8026679	USE1	mRNA	0.000386594	0.0313143	0.607055	Chromosome 19, NC_000019.10 (17214528..17219831)
8027272	ZNF85	mRNA	0.00042346	0.0343005	-0.514379	Chromosome 19, NC_000019.10 (20923227..20950697)
8180200	ZNF493	mRNA	0.000407759	0.0330287	-0.611945	Chromosome 19, NC_000019.10 (21397119..21427495)
8027312	ZNF429	mRNA	0.000332789	0.0269561	-0.581923	Chromosome 19, NC_000019.10 (21505257..21541157)
8035813	ZNF43	mRNA	5.98762e-06	0.000485	-0.715572	Chromosome 19, NC_000019.10 (21804946..21852095, complement)
8180262	ZNF208	mRNA	0.000171201	0.0138674	-0.661019	Chromosome 19, NC_000019.10 (21966095..22010990, complement)
8180285	ZNF257	mRNA	6.50354e-05	0.0052679	-0.55606	Chromosome 19, NC_000019.10 (22052448..22091103)
8035825	ZNF676	mRNA	0.000155592	0.012603	-0.815161	Chromosome 19, NC_000019.10 (22179101..22196951, complement)
8035831	ZNF492	mRNA	2.17838e-05	0.0017645	-0.637531	Chromosome 19, NC_000019.10 (22391011..22422628, complement)///Chromosome 19, NC_000019.10 (22634324..22667670)///Chromosome 19, NC_000019.10 (20923227..20950697)
8035836	ZNF99	mRNA	0.000132805	0.0107573	-0.661082	Chromosome 19, NC_000019.10 (22752183..22784171, complement)
8035838	ZNF724	mRNA	0.000127246	0.010307	-0.564057	Chromosome 19, NC_000019.10 (23223805..23250370, complement)
8027368	ZNF254	mRNA	9.97907e-05	0.0080831	-0.568937	Chromosome 19, NC_000019.10 (24033405..24129968)
8032484	TIMM13	mRNA	0.000180883	0.0146516	0.531814	Chromosome 19, NC_000019.10 (2425624..2427916, complement)
8024527	ZNF556	mRNA	0.000573006	0.0464138	0.541783	Chromosome 19, NC_000019.10 (2867335..2878517)
8036010	PEPD	mRNA	0.000356168	0.0288498	0.680979	Chromosome 19, NC_000019.10 (33386949..33521893, complement)
8027665	WTIP	mRNA	0.000303196	0.024559	-0.500091	Chromosome 19, NC_000019.10 (34481935..34509147)
8032588	SMIM24	mRNA	0.000340382	0.0275711	0.817141	Chromosome 19, NC_000019.10 (3474407..3480542, complement)
8036045	ZNF792	mRNA	0.000277992	0.0225175	-0.500541	Chromosome 19, NC_000019.10 (34956354..34964049, complement)
8036143	U2AF1L4	mRNA	0.000486582	0.0394134	0.510836	Chromosome 19, NC_000019.10 (35742527..35745442, complement)
8036176	NPHS1	mRNA	0.000590967	0.0478686	1.02047	Chromosome 19, NC_000019.10 (35825372..35851993, complement)
8036430	ZNF781	mRNA	0.000600623	0.0486508	-0.501654	Chromosome 19, NC_000019.10 (37667749..37692315, complement)
8028524	ACTN4	mRNA	0.000561635	0.0454927	0.562517	Chromosome 19, NC_000019.10 (38647616..38730532)
8036602	ECH1	mRNA	0.000263766	0.0213652	0.50047	Chromosome 19, NC_000019.10 (38815422..38831857, complement)
8028674	SUPT5H	mRNA	0.000575515	0.046617	0.76796	Chromosome 19, NC_000019.10 (39445546..39476670)
8028750	LGALS14	mRNA	0.000130686	0.0105856	0.530737	Chromosome 19, NC_000019.10 (39704306..39709448)
8036777	FBL	mRNA	0.000559317	0.045305	0.541183	Chromosome 19, NC_000019.10 (39834453..39846414, complement)
8028756	PSMC4	mRNA	0.000179032	0.0145017	0.565729	Chromosome 19, NC_000019.10 (39971005..39981764)
8036835	CNTD2	mRNA	0.000171106	0.0138597	-0.559254	Chromosome 19, NC_000019.10 (40222208..40227111, complement)
8028963	CYP2B6	mRNA	0.000518992	0.0420386	1.46252	Chromosome 19, NC_000019.10 (40991200..41018402)
8029086	CEACAM5	mRNA	0.000129434	0.0104842	0.567082	Chromosome 19, NC_000019.10 (41708585..41730433)
8032789	STAP2	mRNA	5.48021e-05	0.004439	0.695784	Chromosome 19, NC_000019.10 (4324043..4338877, complement)
8037298	CD177	mRNA	0.00036657	0.0296924	-0.746995	Chromosome 19, NC_000019.10 (43353659..43366075)
8032804	SH3GL1	mRNA	0.000205905	0.0166784	0.510488	Chromosome 19, NC_000019.10 (4360367..4400568, complement)
8037363	CADM4	mRNA	5.31737e-05	0.0043071	0.894207	Chromosome 19, NC_000019.10 (43622368..43641984, complement)
8029530	APOE	mRNA	0.000279807	0.0226645	1.3319	Chromosome 19, NC_000019.10 (44905749..44909395)
8029551	APOC2	mRNA	0.000455343	0.036883	0.545429	Chromosome 19, NC_000019.10 (44942238..44949565)///Chromosome 19, NC_000019.10 (44945982..44949565)
8032829	PLIN4	mRNA	7.26551e-05	0.0058851	0.629185	Chromosome 19, NC_000019.10 (4502180..4520285, complement)
8032863	MYDGF	mRNA	0.000337419	0.0273311	0.567324	Chromosome 19, NC_000019.10 (4657545..4670403, complement)
8029894	CCDC9	mRNA	0.000519013	0.0420403	0.536159	Chromosome 19, NC_000019.10 (47256474..47271958)
8038048	CCDC114	mRNA	0.000148537	0.0120316	0.670914	Chromosome 19, NC_000019.10 (48296452..48322793, complement)
8038126	CA11	mRNA	0.000293596	0.0237814	0.629243	Chromosome 19, NC_000019.10 (48637942..48646312, complement)
8038177	IZUMO1	mRNA	0.000234881	0.0190255	0.591276	Chromosome 19, NC_000019.10 (48740888..48747499, complement)
8030133	NUCB1	mRNA	3.7364e-05	0.0030265	0.78281	Chromosome 19, NC_000019.10 (48900050..48923283)
8030113	RUVBL2	mRNA	0.000203101	0.0164513	0.663335	Chromosome 19, NC_000019.10 (48993448..49015995)
8038556	NAPSA	mRNA	0.000108767	0.0088102	1.06967	Chromosome 19, NC_000019.10 (50358472..50369331, complement)
8038792	ETFB	mRNA	0.000458139	0.0371095	0.698412	Chromosome 19, NC_000019.10 (51345155..51366418, complement)
8039017	ZNF816	mRNA	0.000243881	0.0197545	-0.53567	Chromosome 19, NC_000019.10 (52949379..52962911, complement)
8039144	TMC4	mRNA	9.65809e-05	0.0078231	-0.637127	Chromosome 19, NC_000019.10 (54160095..54173250, complement)
8039453	TMEM150B	mRNA	0.000612327	0.0495988	0.723731	Chromosome 19, NC_000019.10 (55308871..55334043, complement)
8033002	LONP1	mRNA	0.00023376	0.0189347	0.814337	Chromosome 19, NC_000019.10 (5691834..5720452, complement)
8031748	ZNF749	mRNA	0.000458522	0.0371405	-0.637241	Chromosome 19, NC_000019.10 (57428565..57447097)
8031837	ZNF587	mRNA	5.77083e-05	0.0046744	-0.605152	Chromosome 19, NC_000019.10 (57849813..57865123)
8033025	DUS3L	mRNA	0.000478357	0.0387472	0.516808	Chromosome 19, NC_000019.10 (5785136..5791238, complement)
8039796	CHMP2A	mRNA	5.02133e-05	0.0040673	0.562308	Chromosome 19, NC_000019.10 (58551566..58555624, complement)
8033135	GTF2F1	mRNA	0.000576821	0.0467228	0.71761	Chromosome 19, NC_000019.10 (6379569..6393280, complement)
8024013	MISP	mRNA	0.000207448	0.0168034	0.72934	Chromosome 19, NC_000019.10 (748413..764319)
8025255	STXBP2	mRNA	0.000187256	0.0151678	0.526113	Chromosome 19, NC_000019.10 (7637101..7647874)
8033605	MYO1F	mRNA	0.000542131	0.0439129	0.533949	Chromosome 19, NC_000019.10 (8520790..8577447, complement)
8033754	ZNF266	mRNA	5.76169e-05	0.004667	-0.777106	Chromosome 19, NC_000019.10 (9412426..9435578, complement)
8033809	ZNF846	mRNA	5.86848e-05	0.0047535	-0.604134	Chromosome 19, NC_000019.10 (9749523..9786174, complement)
8025500	UBL5	mRNA	5.21886e-05	0.0042273	0.525697	Chromosome 19, NC_000019.10 (9827880..9830121)
8054308	TBC1D8	mRNA	0.00022669	0.018362	-0.648032	Chromosome 2, NC_000002.12 (101006435..101195326, complement)
8044143	C2orf40	mRNA	0.0001869	0.015139	-0.864925	Chromosome 2, NC_000002.12 (106063290..106078155)
8050278	PDIA6	mRNA	0.000393595	0.0318814	0.666523	Chromosome 2, NC_000002.12 (10783391..10837977, complement)
8044225	SULT1C4	mRNA	0.000133645	0.0108253	0.611508	Chromosome 2, NC_000002.12 (108377911..108388989)
8054467	2019-09-10	mRNA	9.85253e-05	0.0079806	-0.723864	Chromosome 2, NC_000002.12 (109542797..109614247, complement)
8044499	SLC20A1	mRNA	0.000207353	0.0167957	-0.862232	Chromosome 2, NC_000002.12 (112645857..112663825)
8054837	C2orf76	mRNA	0.000269079	0.0217955	-0.628584	Chromosome 2, NC_000002.12 (119281472..119366879, complement)
8044882	EPB41L5	mRNA	0.000316389	0.0256277	-0.505392	Chromosome 2, NC_000002.12 (120013028..120179121)
8044976	CNTNAP5	mRNA	0.000220033	0.0178228	0.653493	Chromosome 2, NC_000002.12 (124025287..124921201)
8054945	BIN1	mRNA	0.000216494	0.0175361	0.633076	Chromosome 2, NC_000002.12 (127048023..127107400, complement)
8040365	TRIB2	mRNA	0.000149081	0.0120756	-0.770699	Chromosome 2, NC_000002.12 (12716872..12742734)
8045946	PSMD14	mRNA	0.000286631	0.0232173	0.530315	Chromosome 2, NC_000002.12 (161308275..161411717)
8056257	FAP	mRNA	4.5559e-05	0.0036903	-0.579579	Chromosome 2, NC_000002.12 (162170684..162243535, complement)
8056343	COBLL1	mRNA	0.000195416	0.0158288	-0.833619	Chromosome 2, NC_000002.12 (164680185..164842168, complement)
8046020	SCN2A	mRNA	5.08787e-05	0.0041212	-1.01197	Chromosome 2, NC_000002.12 (165208056..165392310)
8056611	LRP2	mRNA	1.01357e-05	0.000821	0.851671	Chromosome 2, NC_000002.12 (169127109..169362613, complement)
8046546	HOXD8	mRNA	0.000108807	0.0088134	-0.543	Chromosome 2, NC_000002.12 (176129694..176132695)
8040458	KCNS3	mRNA	0.000548182	0.044403	-0.550056	Chromosome 2, NC_000002.12 (17877847..17932961)
8057713	MSTN	mRNA	5.76465e-05	0.0046694	-0.582253	Chromosome 2, NC_000002.12 (190055700..190062729, complement)
8057959	PGAP1	mRNA	0.000422994	0.0342627	-0.635291	Chromosome 2, NC_000002.12 (196833004..196926995, complement)
8058063	RFTN2	mRNA	0.000340467	0.027578	-0.566889	Chromosome 2, NC_000002.12 (197568224..197676050, complement)
8050557	SDC1	mRNA	0.000323483	0.0262023	0.551806	Chromosome 2, NC_000002.12 (20200797..20225433, complement)
8047577	CARF	mRNA	0.000277595	0.0224853	-0.587322	Chromosome 2, NC_000002.12 (202912218..202987856)
8047677	CD28	mRNA	0.000476367	0.038586	0.564766	Chromosome 2, NC_000002.12 (203706475..203739756)
8048370	BCS1L	mRNA	0.000348545	0.0282323	0.505653	Chromosome 2, NC_000002.12 (218659656..218663443)
8059111	ABCB6	mRNA	0.000104249	0.0084442	0.61798	Chromosome 2, NC_000002.12 (219209766..219218990, complement)
8059158	GLB1L	mRNA	0.000115878	0.0093862	0.87247	Chromosome 2, NC_000002.12 (219236598..219245429, complement)
8048505	STK16	mRNA	0.000191131	0.0154817	0.541698	Chromosome 2, NC_000002.12 (219245469..219250337)
8059376	SERPINE2	mRNA	0.000320705	0.0259773	0.762622	Chromosome 2, NC_000002.12 (223975048..224039319, complement)
8059783	NGEF	mRNA	0.000300371	0.0243302	0.656559	Chromosome 2, NC_000002.12 (232878686..233013241, complement)
8049544	LRRFIP1	mRNA	0.000476415	0.0385899	-0.591739	Chromosome 2, NC_000002.12 (237627570..237781647)
8049582	SCLY	mRNA	8.94537e-05	0.0072458	0.574753	Chromosome 2, NC_000002.12 (237966945..238099413)///Chromosome 2, NC_000002.12 (238060924..238099413)
8049635	TRAF3IP1	mRNA	0.000417696	0.0338336	0.583807	Chromosome 2, NC_000002.12 (238320489..238400900)
8050924	ADGRF3	mRNA	0.000118075	0.0095641	-0.60597	Chromosome 2, NC_000002.12 (26308173..26346817, complement)
8040802	KHK	mRNA	7.89341e-05	0.0063937	1.0559	Chromosome 2, NC_000002.12 (27086738..27100751)
8051030	SLC5A6	mRNA	0.00060341	0.0488765	0.610699	Chromosome 2, NC_000002.12 (27199587..27212307, complement)
8041138	SPDYA	mRNA	0.000162137	0.0131332	0.549343	Chromosome 2, NC_000002.12 (28810834..28850610)
8041168	WDR43	mRNA	0.000177379	0.0143678	0.526604	Chromosome 2, NC_000002.12 (28927067..28927142)
8051275	CAPN13	mRNA	0.000139028	0.0112613	-0.846218	Chromosome 2, NC_000002.12 (30610382..30809527, complement)
8051707	MAP4K3	mRNA	6.30737e-05	0.005109	-0.641765	Chromosome 2, NC_000002.12 (39249266..39437312, complement)
8051814	ZFP36L2	mRNA	0.000606748	0.0491469	-0.534735	Chromosome 2, NC_000002.12 (43222402..43226606, complement)
8042038	SPTBN1	mRNA	6.34761e-05	0.0051416	-0.613226	Chromosome 2, NC_000002.12 (54529222..54529841)
8042168	KIAA1841	mRNA	0.000127954	0.0103643	-0.611315	Chromosome 2, NC_000002.12 (61065870..61157942)
8042259	MDH1	mRNA	0.000258411	0.0209314	0.581001	Chromosome 2, NC_000002.12 (63588609..63607197)
8042270	UGP2	mRNA	0.000347389	0.0281387	0.509142	Chromosome 2, NC_000002.12 (63840950..63891562)
8040080	RSAD2	mRNA	0.000372862	0.030202	-0.591902	Chromosome 2, NC_000002.12 (6865733..6898239)
8042576	NAGK	mRNA	0.000191972	0.0155498	0.69218	Chromosome 2, NC_000002.12 (71068246..71078868)
8053025	NAT8	mRNA	4.59269e-05	0.0037201	0.727298	Chromosome 2, NC_000002.12 (73640723..73642410, complement)
8053030	NAT8B	mRNA	0.000154568	0.0125201	0.692958	Chromosome 2, NC_000002.12 (73700509..73701340, complement)
8053366	SUCLG1	mRNA	0.000269535	0.0218325	0.773137	Chromosome 2, NC_000002.12 (84423523..84459462, complement)
8053406	RETSAT	mRNA	4.05392e-05	0.0032837	0.716816	Chromosome 2, NC_000002.12 (85341955..85354698, complement)
8053594	CD8B	mRNA	0.000302512	0.0245036	0.65064	Chromosome 2, NC_000002.12 (86815337..86861924, complement)///Chromosome 2, NC_000002.12 (86815337..86861924, complement)
8040113	ASAP2	mRNA	0.000406842	0.0329544	-0.518031	Chromosome 2, NC_000002.12 (9206765..9405683)
8043504	MAL	mRNA	0.000472586	0.0382797	-0.625122	Chromosome 2, NC_000002.12 (95025655..95053992)
8053775	ZNF514	mRNA	0.000212671	0.0172265	-0.523739	Chromosome 2, NC_000002.12 (95122987..95165187, complement)
8061013	ISM1	mRNA	0.00061538	0.0498461	0.580487	Chromosome 20, NC_000020.11 (13221771..13326734)
8065136	RRBP1	mRNA	0.000154372	0.0125042	1.16839	Chromosome 20, NC_000020.11 (17613678..17682283, complement)
8061122	BANF2	mRNA	0.000380253	0.0308007	0.512921	Chromosome 20, NC_000020.11 (17693675..17735872)
8060599	MRPS26	mRNA	0.000470936	0.0381461	0.512642	Chromosome 20, NC_000020.11 (3046029..3048250)
8161388	ANKRD20A2	mRNA	0.000459196	0.0371951	0.565762	Chromosome 20, NC_000020.11 (30652373..30723916, complement)///Chromosome 2, NC_000002.12 (94760928..94857075, complement)///Chromosome 9, NC_000009.12 (64369563..64412691)///Chromosome 9, NC_000009.12 (40223285..40282360)///Chromosome 9, NC_000009.12 (66093946..66153193, complement)///Chromosome 18, NC_000018.10 (14179097..14227050)///Chromosome 9, NC_000009.12 (67859315..67902394)
8064601	DDRGK1	mRNA	0.000346299	0.0280504	0.737406	Chromosome 20, NC_000020.11 (3190350..3204697, complement)
8064613	SLC4A11	mRNA	0.000597207	0.0483741	-0.905709	Chromosome 20, NC_000020.11 (3227417..3241483, complement)
8061815	BPIFB3	mRNA	0.000366821	0.0297127	0.537717	Chromosome 20, NC_000020.11 (33055331..33073637)
8065868	EIF6	mRNA	0.000250865	0.0203202	0.529347	Chromosome 20, NC_000020.11 (35278906..35284816, complement)
8062312	MYL9	mRNA	0.000244616	0.019814	-0.534544	Chromosome 20, NC_000020.11 (36541484..36549823)
8064766	RNF24	mRNA	0.000430879	0.0349014	-0.710601	Chromosome 20, NC_000020.11 (3927309..4015591, complement)
8066475	KCNS1	mRNA	0.000206072	0.0166919	-0.532606	Chromosome 20, NC_000020.11 (45091214..45101112, complement)
8063078	CTSA	mRNA	0.000209028	0.0169314	0.716978	Chromosome 20, NC_000020.11 (45890144..45898820)
8066745	ZNF334	mRNA	0.000606492	0.0491262	-0.559944	Chromosome 20, NC_000020.11 (46463660..46513559, complement)
8066757	SLC13A3	mRNA	0.000599913	0.0485933	1.14488	Chromosome 20, NC_000020.11 (46557823..46684485, complement)
8066822	SULF2	mRNA	0.000549017	0.0444707	0.772183	Chromosome 20, NC_000020.11 (47654584..47786629, complement)
8066985	RIPOR3	mRNA	0.000359725	0.0291379	-0.625648	Chromosome 20, NC_000020.11 (50586108..50692004, complement)
8067140	CYP24A1	mRNA	9.76673e-05	0.0079111	2.47424	Chromosome 20, NC_000020.11 (54145731..54173985, complement)
8063590	PCK1	mRNA	0.000209065	0.0169344	0.826803	Chromosome 20, NC_000020.11 (57561081..57566461)
8067279	CTSZ	mRNA	7.59995e-05	0.006156	0.696547	Chromosome 20, NC_000020.11 (58995187..59007254, complement)
8063955	OGFR	mRNA	0.000418923	0.033933	0.569663	Chromosome 20, NC_000020.11 (62804825..62814000)
8067903	USP25	mRNA	0.000601179	0.0486958	-0.505649	Chromosome 21, NC_000021.9 (15729947..15880072)
8067955	CXADR	mRNA	0.000405421	0.0328393	-0.637511	Chromosome 21, NC_000021.9 (17512906..17636213)
8069795	CLDN8	mRNA	0.000144298	0.0116882	-0.634994	Chromosome 21, NC_000021.9 (30214006..30216151, complement)
8068168	SOD1	mRNA	0.000206879	0.0167573	0.591246	Chromosome 21, NC_000021.9 (31659622..31668931)
8068460	MORC3	mRNA	0.000284825	0.023071	-0.520555	Chromosome 21, NC_000021.9 (36320189..36376646)
8068478	CHAF1B	mRNA	0.000541203	0.0438377	-0.638044	Chromosome 21, NC_000021.9 (36380145..36416827)
8068697	MX2	mRNA	0.000525114	0.0425345	-0.564031	Chromosome 21, NC_000021.9 (41361986..41408943)
8068761	ABCG1	mRNA	0.000187836	0.0152148	-0.675336	Chromosome 21, NC_000021.9 (42199689..42304389)
8070615	WDR4	mRNA	0.000212525	0.0172146	0.564918	Chromosome 21, NC_000021.9 (42843075..42879865, complement)
8069026	GATD3A	mRNA	0.000169336	0.0137163	0.804856	Chromosome 21, NC_000021.9 (44133612..44145723)
8068883	CRYAA	mRNA	0.000469129	0.0379997	1.23894	Chromosome 21, NC_000021.9 (6560724..6564489)///Chromosome 21, NC_000021.9 (43169008..43172810)
8074498	TXNRD2	mRNA	0.000294759	0.0238756	0.54305	Chromosome 22, NC_000022.11 (19875518..19941992, complement)
8074522	ARVCF	mRNA	2.54591e-05	0.0020622	0.658886	Chromosome 22, NC_000022.11 (19966491..20016802, complement)
8074316	GGT1	mRNA	7.45427e-06	0.0006038	1.11424	Chromosome 22, NC_000022.11 (21207972..21282982, complement)///Chromosome 2, NC_000002.12 (91775342..91782127)///Chromosome 22, NC_000022.11 (22644620..22647898)///Chromosome 22, NC_000022.11 (18773689..18791961, complement)///Chromosome 22, NC_000022.11 (24583750..24629005)
8074716	GGT2	mRNA	6.03984e-05	0.0048923	0.790148	Chromosome 22, NC_000022.11 (21207972..21282982, complement)///Chromosome 2, NC_000002.12 (91775342..91782127)///Chromosome 22, NC_000022.11 (22644620..22647898)///Chromosome 22, NC_000022.11 (18773689..18791961, complement)///Chromosome 22, NC_000022.11 (24583750..24629005)
8074773	YDJC	mRNA	0.000219048	0.017743	0.503134	Chromosome 22, NC_000022.11 (21628089..21630326, complement)
8071559	SDF2L1	mRNA	0.000595194	0.048211	0.833088	Chromosome 22, NC_000022.11 (21642253..21644299)
8074856	PRAME	mRNA	0.000237086	0.0192041	0.664279	Chromosome 22, NC_000022.11 (22547696..22559765, complement)
8075239	THOC5	mRNA	0.000238408	0.0193112	0.527785	Chromosome 22, NC_000022.11 (29508167..29554254, complement)
8072360	TCN2	mRNA	0.000421308	0.0341262	0.764496	Chromosome 22, NC_000022.11 (30607083..30627060)
8072436	INPP5J	mRNA	8.18069e-05	0.0066264	-0.656033	Chromosome 22, NC_000022.11 (31107736..31134697)
8075585	RTCB	mRNA	0.000111563	0.0090367	0.636669	Chromosome 22, NC_000022.11 (32387575..32412287, complement)
8072678	HMOX1	mRNA	0.000222401	0.0180146	0.900049	Chromosome 22, NC_000022.11 (35381067..35394214)
8075934	CARD10	mRNA	0.000136666	0.01107	0.634597	Chromosome 22, NC_000022.11 (37490362..37519203, complement)
8075956	LGALS2	mRNA	0.000101798	0.0082457	1.03403	Chromosome 22, NC_000022.11 (37570246..37580017, complement)
8073015	KDELR3	mRNA	0.000484702	0.0392611	-0.735368	Chromosome 22, NC_000022.11 (38468062..38483447)
8076094	DMC1	mRNA	0.000431832	0.0349786	-0.547634	Chromosome 22, NC_000022.11 (38509154..38570286, complement)
8073430	ACO2	mRNA	0.000301308	0.0244061	0.507544	Chromosome 22, NC_000022.11 (41469125..41528989)
8076644	SULT4A1	mRNA	0.000525981	0.0426047	0.502232	Chromosome 22, NC_000022.11 (43824507..43862498, complement)
8073645	SAMM50	mRNA	0.000115952	0.0093922	0.52298	Chromosome 22, NC_000022.11 (43955381..43996532)
8073662	PARVB	mRNA	0.000207036	0.01677	0.527578	Chromosome 22, NC_000022.11 (43999211..44169233)
8089203	SENP7	mRNA	0.000474312	0.0384195	-0.596465	Chromosome 3, NC_000003.12 (101324189..101513241, complement)
8081431	ALCAM	mRNA	0.000136329	0.0110427	0.650497	Chromosome 3, NC_000003.12 (105366713..105576913)
8081488	HHLA2	mRNA	0.000296493	0.0240161	1.22288	Chromosome 3, NC_000003.12 (108296490..108378285)
8081657	CD200	mRNA	0.000314296	0.0254581	-0.505699	Chromosome 3, NC_000003.12 (112332224..112362812)
8089714	LSAMP	mRNA	0.000113717	0.0092111	-0.687202	Chromosome 3, NC_000003.12 (115802363..116445542, complement)
8081890	PLA1A	mRNA	0.000451427	0.0365658	0.569508	Chromosome 3, NC_000003.12 (119597848..119629811)
8077879	SYN2	mRNA	4.31812e-05	0.0034977	0.887504	Chromosome 3, NC_000003.12 (12004360..12192032)
8082153	SEC22A	mRNA	0.000203653	0.016496	-0.556971	Chromosome 3, NC_000003.12 (123201927..123274136)
8090490	RPN1	mRNA	0.000150834	0.0122176	0.507001	Chromosome 3, NC_000003.12 (128619970..128650876, complement)
8090555	H1FX	mRNA	0.000343619	0.0278333	-0.525884	Chromosome 3, NC_000003.12 (129314771..129316277, complement)
8082816	SRPRB	mRNA	0.000283996	0.0230038	0.610911	Chromosome 3, NC_000003.12 (133784033..133821492)
8082886	PCCB	mRNA	0.000109178	0.0088435	0.506675	Chromosome 3, NC_000003.12 (136250325..136330171)
8083071	SPSB4	mRNA	0.000321621	0.0260515	0.529173	Chromosome 3, NC_000003.12 (141051317..141148611)
8083183	U2SURP	mRNA	0.000237361	0.0192264	-0.542137	Chromosome 3, NC_000003.12 (143001524..143060725)
8078014	SLC6A6	mRNA	0.000241522	0.0195634	0.558772	Chromosome 3, NC_000003.12 (14402576..14489349)
8083233	ZIC1	mRNA	0.000230985	0.0187099	-0.506532	Chromosome 3, NC_000003.12 (147409394..147416719)
8078066	FGD5	mRNA	0.00017682	0.0143225	0.701151	Chromosome 3, NC_000003.12 (14818962..14934565)
8091511	P2RY14	mRNA	0.000291131	0.0235818	-0.51551	Chromosome 3, NC_000003.12 (151212115..151279165, complement)
8091537	IGSF10	mRNA	0.000519858	0.0421088	-0.593903	Chromosome 3, NC_000003.12 (151435051..151619926, complement)
8083422	SUCNR1	mRNA	0.000514597	0.0416826	0.838927	Chromosome 3, NC_000003.12 (151873643..151884619)
8085556	SH3BP5	mRNA	0.000461458	0.0373783	0.717525	Chromosome 3, NC_000003.12 (15254353..15341394, complement)
8083576	LEKR1	mRNA	0.000148445	0.0120241	-0.570856	Chromosome 3, NC_000003.12 (156825228..157047659)
8092083	SLC2A2	mRNA	0.000562693	0.0455784	1.75272	Chromosome 3, NC_000003.12 (170996341..171026979, complement)
8092095	TNIK	mRNA	0.000517673	0.0419318	0.797055	Chromosome 3, NC_000003.12 (171058414..171460408, complement)
8083897	TMEM212	mRNA	0.000266219	0.0215639	-0.615566	Chromosome 3, NC_000003.12 (171843339..171859318)
8084323	DVL3	mRNA	0.000200837	0.0162679	-0.554356	Chromosome 3, NC_000003.12 (184155311..184173614)
8084423	PSMD2	mRNA	0.00058549	0.047425	0.603784	Chromosome 3, NC_000003.12 (184299098..184309054)
8092523	EHHADH	mRNA	0.000473062	0.0383183	0.624086	Chromosome 3, NC_000003.12 (185190624..185282886, complement)
8084589	MAP3K13	mRNA	0.00045686	0.0370059	0.687298	Chromosome 3, NC_000003.12 (185282938..185489094)
8084634	DNAJB11	mRNA	0.000341294	0.027645	0.715027	Chromosome 3, NC_000003.12 (186570676..186585800)
8084679	KNG1	mRNA	6.34095e-05	0.0051362	-0.914062	Chromosome 3, NC_000003.12 (186717309..186744410)
8092836	CPN2	mRNA	7.4444e-05	0.00603	1.12402	Chromosome 3, NC_000003.12 (194339765..194351387, complement)
8084929	SLC51A	mRNA	0.000324652	0.026297	0.688694	Chromosome 3, NC_000003.12 (196216512..196233430)
8093096	TCTEX1D2	mRNA	0.000438048	0.0354821	-0.686421	Chromosome 3, NC_000003.12 (196291219..196318294, complement)
8085000	LRCH3	mRNA	7.38082e-05	0.0059785	-0.507212	Chromosome 3, NC_000003.12 (197790855..197889346)
8085774	ZNF385D	mRNA	0.000237969	0.0192756	-0.851585	Chromosome 3, NC_000003.12 (21418419..22372641, complement)
8078286	RARB	mRNA	0.000282239	0.0228615	-0.621307	Chromosome 3, NC_000003.12 (24829323..25597932)
8085972	GADL1	mRNA	0.000193423	0.0156674	-0.737875	Chromosome 3, NC_000003.12 (30726009..30894661, complement)
8078650	CTDSPL	mRNA	0.000122268	0.0099038	-0.571356	Chromosome 3, NC_000003.12 (37862152..37984469)
8078729	MYD88	mRNA	0.000574196	0.0465102	0.54869	Chromosome 3, NC_000003.12 (38138478..38143022)
8078759	SLC22A13	mRNA	0.000509167	0.0412428	0.615474	Chromosome 3, NC_000003.12 (38265807..38280030)
8086255	SCN10A	mRNA	0.000243091	0.0196905	0.501979	Chromosome 3, NC_000003.12 (38697110..38794010, complement)
8086372	ULK4	mRNA	0.000309371	0.0250592	-0.516637	Chromosome 3, NC_000003.12 (41246599..41963020, complement)
8086457	CYP8B1	mRNA	0.000256655	0.0207892	1.26823	Chromosome 3, NC_000003.12 (42872192..42876141, complement)
8079140	SNRK	mRNA	0.000289833	0.0234766	-0.619013	Chromosome 3, NC_000003.12 (43286512..43351143)
8086494	ZNF852	mRNA	0.000162105	0.0131306	-0.596877	Chromosome 3, NC_000003.12 (44498970..44510640, complement)
8086505	ZDHHC3	mRNA	0.000277156	0.0224498	-0.592977	Chromosome 3, NC_000003.12 (44915261..44976190, complement)
8086517	CDCP1	mRNA	2.36579e-05	0.0019163	-0.865675	Chromosome 3, NC_000003.12 (45082274..45146422, complement)
8086600	CCR1	mRNA	0.000239785	0.0194227	0.793484	Chromosome 3, NC_000003.12 (46201709..46208341, complement)
8086660	PRSS50	mRNA	0.000410604	0.0332591	0.558855	Chromosome 3, NC_000003.12 (46712116..46717883, complement)
8086698	CCDC12	mRNA	0.000408788	0.033112	0.574689	Chromosome 3, NC_000003.12 (46917905..46982031, complement)
8086949	CCDC51	mRNA	0.000167973	0.0136059	0.62501	Chromosome 3, NC_000003.12 (48432170..48446652, complement)
8087224	SLC25A20	mRNA	0.000156974	0.012715	0.658672	Chromosome 3, NC_000003.12 (48856923..48898993, complement)
8180346	GPX1	mRNA	0.000582015	0.0471435	0.554083	Chromosome 3, NC_000003.12 (49357176..49358358, complement)
8087461	GMPPB	mRNA	0.000347539	0.0281508	0.599074	Chromosome 3, NC_000003.12 (49721476..49723974, complement)
8079966	SEMA3B	mRNA	0.000195348	0.0158233	0.684913	Chromosome 3, NC_000003.12 (50267558..50277171)
8080562	IL17RB	mRNA	7.89316e-05	0.0063935	0.97762	Chromosome 3, NC_000003.12 (53846494..53866526)
8089015	PROS1	mRNA	0.000188951	0.0153051	0.95014	Chromosome 3, NC_000003.12 (93873037..93974090, complement)
8077712	CRELD1	mRNA	0.00043819	0.0354936	0.55344	Chromosome 3, NC_000003.12 (9933788..9945413)
8081235	COL8A1	mRNA	0.000443817	0.0359494	-0.57056	Chromosome 3, NC_000003.12 (99638596..99796733)
8096675	TET2	mRNA	0.000257909	0.0208908	-0.593253	Chromosome 4, NC_000004.12 (105145875..105279803)
8102328	CFI	mRNA	8.89772e-05	0.0072072	0.740558	Chromosome 4, NC_000004.12 (109731221..109802225, complement)
8097098	USP53	mRNA	0.000350403	0.0283828	-0.627305	Chromosome 4, NC_000004.12 (119212583..119295518)
8102532	PDE5A	mRNA	0.000222411	0.0180154	-0.967168	Chromosome 4, NC_000004.12 (119494395..119629080, complement)
8102567	PRDM5	mRNA	8.51501e-05	0.0068972	-0.695554	Chromosome 4, NC_000004.12 (120684907..120922866, complement)
8097513	MGST2	mRNA	6.41514e-05	0.0051963	0.788629	Chromosome 4, NC_000004.12 (139665725..139754546)
8097586	GAB1	mRNA	0.000439484	0.0355984	-0.538521	Chromosome 4, NC_000004.12 (143336830..143474565)
8097692	EDNRA	mRNA	2.68183e-05	0.0021723	-0.749452	Chromosome 4, NC_000004.12 (147480917..147544954)
8103094	NR3C2	mRNA	0.000259781	0.0210424	-0.522981	Chromosome 4, NC_000004.12 (148078764..148445287, complement)
8097801	FAM160A1	mRNA	0.000121724	0.0098597	-0.541992	Chromosome 4, NC_000004.12 (151409143..151670503)
8097903	TLR2	mRNA	0.000259139	0.0209904	0.628536	Chromosome 4, NC_000004.12 (153684080..153710643)
8099449	FBXL5	mRNA	0.000216096	0.0175039	0.531996	Chromosome 4, NC_000004.12 (15604384..15681545, complement)
8098084	ETFDH	mRNA	0.000524267	0.0424659	0.500302	Chromosome 4, NC_000004.12 (158672101..158708713)
8103494	NPY1R	mRNA	0.000259402	0.0210117	-0.756437	Chromosome 4, NC_000004.12 (163323962..163344847, complement)///Chromosome 4, NC_000004.12 (163323962..163344847, complement)
8098146	NPY5R	mRNA	0.000244956	0.0198416	-0.724002	Chromosome 4, NC_000004.12 (163336968..163352277)
8098214	TLL1	mRNA	0.000250107	0.0202588	-0.698041	Chromosome 4, NC_000004.12 (165873238..166105178)
8099541	QDPR	mRNA	0.000432559	0.0350375	0.808134	Chromosome 4, NC_000004.12 (17486393..17512234, complement)
8094259	LAP3	mRNA	0.000406292	0.0329099	0.670464	Chromosome 4, NC_000004.12 (17577304..17607967)
8098924	LETM1	mRNA	0.000430869	0.0349006	0.542322	Chromosome 4, NC_000004.12 (1811479..1856247, complement)
8103877	CLDN22	mRNA	0.000406575	0.0329328	0.691625	Chromosome 4, NC_000004.12 (183318067..183320774, complement)
8098581	SNX25	mRNA	0.000346283	0.0280491	-0.643682	Chromosome 4, NC_000004.12 (185204237..185363971)
8098671	F11	mRNA	0.000497404	0.04029	-0.744496	Chromosome 4, NC_000004.12 (186265945..186290727)
8099633	PPARGC1A	mRNA	0.000254639	0.0206259	-0.535122	Chromosome 4, NC_000004.12 (23792021..24472975, complement)
8099073	LRPAP1	mRNA	0.000511905	0.0414646	0.855136	Chromosome 4, NC_000004.12 (3503597..3532497, complement)
8100109	GABRA2	mRNA	0.000391543	0.0317152	-0.940618	Chromosome 4, NC_000004.12 (46243548..46390039, complement)
8100131	GABRA4	mRNA	0.000176362	0.0142854	0.584797	Chromosome 4, NC_000004.12 (46918900..46994407, complement)
8095043	RASL11B	mRNA	0.000185212	0.0150023	-0.886652	Chromosome 4, NC_000004.12 (52862328..52866835)///Chromosome 4, NC_000004.12 (52862328..52866835)
8095110	KIT	mRNA	0.000137436	0.0111324	-0.912399	Chromosome 4, NC_000004.12 (54657928..54740715)
8095303	ADGRL3	mRNA	0.000217685	0.0176326	-1.0114	Chromosome 4, NC_000004.12 (61201256..62078335)
8100760	UGT2A3	mRNA	7.58501e-05	0.0061439	0.910704	Chromosome 4, NC_000004.12 (68928459..68951800, complement)
8095535	ENAM	mRNA	7.06292e-05	0.005721	0.520463	Chromosome 4, NC_000004.12 (70627471..70646819)
8095539	UTP3	mRNA	0.000254109	0.020583	0.927716	Chromosome 4, NC_000004.12 (70688479..70690551)
8095585	SLC4A4	mRNA	0.000276477	0.0223948	1.24812	Chromosome 4, NC_000004.12 (71187286..71572087)
8095697	CXCL1	mRNA	0.000483986	0.0392031	0.668522	Chromosome 4, NC_000004.12 (73869392..73871302)
8101228	CNOT6L	mRNA	0.000109283	0.008852	-0.651937	Chromosome 4, NC_000004.12 (77713387..77820238, complement)
8095907	FRAS1	mRNA	0.000411412	0.0333246	-0.582095	Chromosome 4, NC_000004.12 (78057323..78544269)
8095986	ANXA3	mRNA	0.000427127	0.0345975	-0.868966	Chromosome 4, NC_000004.12 (78551588..78610451)
8101324	HNRNPD	mRNA	0.000225037	0.0182281	0.737992	Chromosome 4, NC_000004.12 (82353314..82373996, complement)
8101648	HSD17B11	mRNA	0.00039863	0.0322892	0.707716	Chromosome 4, NC_000004.12 (87336522..87391303, complement)
8096251	NUDT9	mRNA	6.81218e-05	0.0055179	0.533264	Chromosome 4, NC_000004.12 (87420002..87459454)
8101881	ADH1B	mRNA	0.000374685	0.0303497	-1.02134	Chromosome 4, NC_000004.12 (99306387..99321442, complement)
8096580	MTTP	mRNA	0.000124886	0.0101158	0.849152	Chromosome 4, NC_000004.12 (99564078..99623997)
8110755	SLC12A7	mRNA	0.000542726	0.0439611	0.579935	Chromosome 5, NC_000005.10 (1050374..1155887, complement)
8107208	FER	mRNA	5.40046e-05	0.0043744	-0.61185	Chromosome 5, NC_000005.10 (108746085..109196841)
8107353	SRP19	mRNA	0.000132866	0.0107622	-0.58939	Chromosome 5, NC_000005.10 (112891616..112893097)///Chromosome 5, NC_000005.10 (112861188..112893079)
8113641	CDO1	mRNA	0.000129172	0.010463	-0.621531	Chromosome 5, NC_000005.10 (115804733..115816708, complement)
8107532	HSD17B4	mRNA	0.000303892	0.0246154	0.622269	Chromosome 5, NC_000005.10 (119452443..119542335)
8104268	SLC6A19	mRNA	0.000346757	0.0280875	1.10948	Chromosome 5, NC_000005.10 (1201595..1225117)
8107702	TEX43	mRNA	7.06366e-05	0.0057216	-0.518633	Chromosome 5, NC_000005.10 (126631722..126636282)
8110803	CLPTM1L	mRNA	0.000397464	0.0321948	0.748948	Chromosome 5, NC_000005.10 (1317744..1345070, complement)
8114476	SIL1	mRNA	0.000165501	0.0134057	0.709505	Chromosome 5, NC_000005.10 (138946720..139198376, complement)
8114618	NDUFA2	mRNA	0.000447822	0.0362738	0.529949	Chromosome 5, NC_000005.10 (140645363..140647785, complement)
8108981	STK32A	mRNA	0.000461255	0.0373619	0.60353	Chromosome 5, NC_000005.10 (147234963..147401996)
8114964	SPINK1	mRNA	0.00059118	0.0478859	1.47896	Chromosome 5, NC_000005.10 (147824580..147839231, complement)
8109333	GPX3	mRNA	0.000467234	0.0378462	1.02664	Chromosome 5, NC_000005.10 (151020438..151028993)///Chromosome 5, NC_000005.10 (151020438..151028993)
8115455	HAVCR1	mRNA	0.00051934	0.0420668	1.08111	Chromosome 5, NC_000005.10 (156979443..157059119, complement)
8115464	HAVCR2	mRNA	0.000142884	0.0115737	1.76061	Chromosome 5, NC_000005.10 (157085832..157109237, complement)
8115851	STC2	mRNA	0.000343764	0.0278451	0.733538	Chromosome 5, NC_000005.10 (173314723..173329503, complement)
8115895	KIAA1191	mRNA	0.000577362	0.0467666	0.821422	Chromosome 5, NC_000005.10 (176346061..176361865, complement)
8110183	CDHR2	mRNA	0.000305535	0.0247485	0.746521	Chromosome 5, NC_000005.10 (176542511..176595768)
8110265	FGFR4	mRNA	0.000168151	0.0136203	0.75017	Chromosome 5, NC_000005.10 (177086872..177098144)
8115997	RAB24	mRNA	5.38367e-05	0.0043608	0.568521	Chromosome 5, NC_000005.10 (177301190..177303744, complement)
8116096	DDX41	mRNA	0.000220959	0.0178978	0.694948	Chromosome 5, NC_000005.10 (177511577..177517326, complement)
8110392	TMED9	mRNA	5.83836e-05	0.0047291	0.77436	Chromosome 5, NC_000005.10 (177592212..177596107)
8116162	PROP1	mRNA	0.000506681	0.0410414	0.503411	Chromosome 5, NC_000005.10 (177992235..177996242, complement)
8116177	PHYKPL	mRNA	0.000217055	0.0175816	0.545208	Chromosome 5, NC_000005.10 (178208474..178232822, complement)
8110472	ZFP2	mRNA	0.000538295	0.0436022	-0.569193	Chromosome 5, NC_000005.10 (178895894..178933212)
8110649	TRIM41	mRNA	0.000253733	0.0205525	0.7502	Chromosome 5, NC_000005.10 (181223263..181235808)
8111271	CDH9	mRNA	0.000367291	0.0297508	0.651157	Chromosome 5, NC_000005.10 (26880600..27038582, complement)
8111430	AMACR	mRNA	0.000604848	0.048993	0.727911	Chromosome 5, NC_000005.10 (33986986..34124528, complement)///Chromosome 5, NC_000005.10 (33986986..34008115, complement)
8111512	UGT3A1	mRNA	2.19147e-05	0.0017751	0.947538	Chromosome 5, NC_000005.10 (35953089..36001055, complement)
8111524	UGT3A2	mRNA	0.000114238	0.0092533	0.872267	Chromosome 5, NC_000005.10 (36035017..36071358, complement)
8111584	CPLANE1	mRNA	0.000290606	0.0235392	-0.526239	Chromosome 5, NC_000005.10 (37063928..37249428, complement)
8111677	LIFR	mRNA	0.000444044	0.0359678	-0.657063	Chromosome 5, NC_000005.10 (38474963..38606290, complement)
8111772	DAB2	mRNA	0.00051374	0.0416132	0.549747	Chromosome 5, NC_000005.10 (39371674..39425233, complement)
8105348	GPX8	mRNA	0.000276853	0.0224252	-0.620973	Chromosome 5, NC_000005.10 (55160118..55167301)
8112274	ELOVL7	mRNA	0.000148902	0.0120611	-0.547168	Chromosome 5, NC_000005.10 (60751789..60844292, complement)
8105523	KIF2A	mRNA	0.000228774	0.0185308	-0.575922	Chromosome 5, NC_000005.10 (62306162..62387184)
8112649	FAM169A	mRNA	0.000106651	0.0086388	-0.558521	Chromosome 5, NC_000005.10 (74777574..74867994, complement)
8106325	ANKDD1B	mRNA	0.00041139	0.0333228	0.667187	Chromosome 5, NC_000005.10 (75611289..75671846)
8106448	PDE8B	mRNA	0.000100901	0.008173	-0.892989	Chromosome 5, NC_000005.10 (77180252..77428256)
8112807	ARSB	mRNA	0.000189785	0.0153727	0.705368	Chromosome 5, NC_000005.10 (78777209..78986534, complement)
8106494	BHMT2	mRNA	0.000135487	0.0109745	0.612531	Chromosome 5, NC_000005.10 (79069724..79090074)
8106504	BHMT	mRNA	0.000563095	0.045611	0.877558	Chromosome 5, NC_000005.10 (79111781..79132290)
8112940	SSBP2	mRNA	0.00043534	0.0352628	-0.572794	Chromosome 5, NC_000005.10 (81417360..81751253, complement)
8110734	BRD9	mRNA	0.000419089	0.0339464	0.520397	Chromosome 5, NC_000005.10 (863735..892824, complement)
8106986	RHOBTB3	mRNA	0.00017099	0.0138503	-0.69655	Chromosome 5, NC_000005.10 (95713522..95796367)
8123864	TFAP2A	mRNA	0.000100465	0.0081377	-0.679971	Chromosome 6, NC_000006.12 (10396677..10419897, complement)
8128837	METTL24	mRNA	7.71835e-05	0.0062519	1.0728	Chromosome 6, NC_000006.12 (110245946..110358272, complement)
8128843	DDO	mRNA	5.05108e-05	0.0040914	0.92099	Chromosome 6, NC_000006.12 (110392180..110415550, complement)
8121489	AMD1	mRNA	0.00020258	0.0164091	-0.576809	Chromosome 6, NC_000006.12 (110814621..110895713)
8128894	REV3L	mRNA	0.000176854	0.0143253	-0.513744	Chromosome 6, NC_000006.12 (111299031..111483715, complement)
8129099	TSPYL1	mRNA	0.0003557	0.0288119	0.552362	Chromosome 6, NC_000006.12 (116274859..116280117, complement)
8121632	KPNA5	mRNA	0.00025587	0.0207256	-0.615686	Chromosome 6, NC_000006.12 (116681086..116741867)
8121712	SLC35F1	mRNA	0.000272624	0.0220827	-0.501029	Chromosome 6, NC_000006.12 (117907226..118317676)
8121729	PLN	mRNA	0.000372079	0.0301386	-0.863163	Chromosome 6, NC_000006.12 (118548263..118561715)
8121838	TPD52L1	mRNA	0.000332461	0.0269295	-0.643549	Chromosome 6, NC_000006.12 (125153483..125264407)
8122071	ENPP3	mRNA	0.000171714	0.0139089	0.992724	Chromosome 6, NC_000006.12 (131637235..131747413)
8122099	ENPP1	mRNA	0.000479556	0.0388443	0.627008	Chromosome 6, NC_000006.12 (131808016..131895155)
8129573	MOXD1	mRNA	0.000426996	0.0345869	-0.976006	Chromosome 6, NC_000006.12 (132296055..132401534, complement)
8129618	VNN1	mRNA	3.85417e-05	0.0031219	2.17782	Chromosome 6, NC_000006.12 (132680858..132714055, complement)
8129695	ALDH8A1	mRNA	6.64835e-05	0.0053852	0.722121	Chromosome 6, NC_000006.12 (134917390..134950122, complement)
8122222	PDE7B	mRNA	0.000434695	0.0352105	-0.561543	Chromosome 6, NC_000006.12 (135808752..136195571)
8122336	ABRACL	mRNA	0.000276097	0.022364	0.746238	Chromosome 6, NC_000006.12 (139028682..139043302)
8129924	TXLNB	mRNA	0.000166454	0.0134829	0.508758	Chromosome 6, NC_000006.12 (139159160..139324011, complement)
8116980	RNF182	mRNA	0.000277946	0.0225138	-0.569353	Chromosome 6, NC_000006.12 (13924446..13980009)
8129974	FUCA2	mRNA	7.48193e-05	0.0060604	0.545204	Chromosome 6, NC_000006.12 (143494812..143511883, complement)
8124022	DTNBP1	mRNA	0.000163988	0.0132831	0.614132	Chromosome 6, NC_000006.12 (15522801..15663058, complement)
8130505	EZR	mRNA	0.000513887	0.0416251	0.655157	Chromosome 6, NC_000006.12 (158765741..158819424, complement)///Chromosome 6, NC_000006.12 (117287918..117426065, complement)
8123446	SMOC2	mRNA	0.000453287	0.0367165	-0.810279	Chromosome 6, NC_000006.12 (168441151..168667994)
8117189	KAAG1	mRNA	3.29195e-05	0.0026665	-0.688799	Chromosome 6, NC_000006.12 (24356903..24358284)
8124262	TDP2	mRNA	0.000454937	0.0368501	0.550316	Chromosome 6, NC_000006.12 (24649977..24666887, complement)
8117343	HFE	mRNA	0.000120681	0.0097752	0.587558	Chromosome 6, NC_000006.12 (26087281..26096216)
8123584	MYLK4	mRNA	0.000476598	0.0386047	1.06059	Chromosome 6, NC_000006.12 (2663629..2770330, complement)
8179112	ABCF1	mRNA	0.000439271	0.0355812	0.694035	Chromosome 6, NC_000006.12 (30571393..30591532)
8179851	NEU1	mRNA	0.000360447	0.0291964	0.584192	Chromosome 6, NC_000006.12 (31859052..31862932, complement)
8179525	SLC39A7	mRNA	0.000401146	0.032493	0.688628	Chromosome 6, NC_000006.12 (33200826..33204437)
8179534	HSD17B8	mRNA	0.000296613	0.0240258	0.515502	Chromosome 6, NC_000006.12 (33204637..33206831)
8116658	FAM50B	mRNA	0.000281212	0.0227783	0.626421	Chromosome 6, NC_000006.12 (3831901..3851320)
8126214	MOCS1	mRNA	0.000152861	0.0123818	0.731348	Chromosome 6, NC_000006.12 (39904258..39934551, complement)
8126428	TRERF1	mRNA	0.000237345	0.0192251	-0.535018	Chromosome 6, NC_000006.12 (42224933..42452216, complement)
8119670	KLC4	mRNA	0.000198747	0.0160986	0.661941	Chromosome 6, NC_000006.12 (43059594..43075099)
8126524	DNPH1	mRNA	8.50019e-05	0.0068852	0.733912	Chromosome 6, NC_000006.12 (43225629..43229473, complement)
8119782	SLC22A7	mRNA	4.17689e-05	0.0033833	0.813705	Chromosome 6, NC_000006.12 (43295694..43305538)
8126681	AARS2	mRNA	0.000119786	0.0097027	0.570594	Chromosome 6, NC_000006.12 (44297850..44313358, complement)
8126760	RCAN2	mRNA	0.000369746	0.0299496	-0.579706	Chromosome 6, NC_000006.12 (46220730..46492067, complement)
8120315	TINAG	mRNA	0.000565474	0.0458037	0.770458	Chromosome 6, NC_000006.12 (54307792..54390152)
8127549	SLC17A5	mRNA	0.000311858	0.0252607	0.633282	Chromosome 6, NC_000006.12 (73593378..73654014, complement)
8127563	COL12A1	mRNA	0.000162509	0.0131633	-0.845911	Chromosome 6, NC_000006.12 (75084326..75206262, complement)
8120992	ZNF292	mRNA	0.00023974	0.0194191	-0.540428	Chromosome 6, NC_000006.12 (87155551..87264172)
8121002	SMIM8	mRNA	0.000198181	0.0160528	-0.524221	Chromosome 6, NC_000006.12 (87322588..87342328)
8121009	C6orf163	mRNA	0.000343916	0.0278574	-0.582186	Chromosome 6, NC_000006.12 (87343080..87365553)
8128284	EPHA7	mRNA	0.000110883	0.0089816	0.627307	Chromosome 6, NC_000006.12 (93240020..93419687, complement)
8179399	C4A	mRNA	0.000178985	0.0144979	1.1835	Chromosome 6///Chromosome 6, NC_000006.12 (32014795..32035418)///Chromosome 6, NC_000006.12 (31982057..32002680)
8135080	AP1S1	mRNA	0.000408715	0.0331061	0.679875	Chromosome 7, NC_000007.14 (101154405..101161276)
8135378	PRKAR2B	mRNA	0.000270183	0.021885	-0.963771	Chromosome 7, NC_000007.14 (107044728..107161811)
8135480	DNAJB9	mRNA	0.000176287	0.0142793	0.509997	Chromosome 7, NC_000007.14 (108569745..108574850)
8135697	ANKRD7	mRNA	0.000151677	0.0122859	-0.556065	Chromosome 7, NC_000007.14 (118224658..118242731)
8142618	RNF133	mRNA	0.000420691	0.0340762	-0.74048	Chromosome 7, NC_000007.14 (122697712..122699154, complement)
8142622	RNF148	mRNA	0.000521132	0.042212	-0.587656	Chromosome 7, NC_000007.14 (122701666..122702967, complement)
8142628	SLC13A1	mRNA	0.000289777	0.0234721	0.844053	Chromosome 7, NC_000007.14 (123113490..123201836, complement)
8142646	IQUB	mRNA	0.000485214	0.0393026	-0.56758	Chromosome 7, NC_000007.14 (123452181..123535077, complement)
8180405	ARL4A	mRNA	0.000476606	0.0386053	-0.620691	Chromosome 7, NC_000007.14 (12686827..12690934)
8136095	AHCYL2	mRNA	0.000580432	0.0470153	0.781358	Chromosome 7, NC_000007.14 (129225014..129430211)
8136961	OR2F2	mRNA	0.000195105	0.0158036	0.608172	Chromosome 7, NC_000007.14 (143935233..143936186)
8137215	LRRC61	mRNA	0.000371	0.0300512	0.522686	Chromosome 7, NC_000007.14 (150322639..150338156)
8137257	GIMAP5	mRNA	0.000371569	0.0300973	-0.541594	Chromosome 7, NC_000007.14 (150716557..150743649)///Chromosome 7, NC_000007.14 (150737348..150743649)
8137264	TMEM176A	mRNA	0.000128742	0.0104282	0.82428	Chromosome 7, NC_000007.14 (150800543..150805120)
8138337	AGMO	mRNA	0.000239407	0.0193921	0.853104	Chromosome 7, NC_000007.14 (15117223..15562015, complement)
8147049	FABP5	mRNA	0.000104808	0.0084895	-0.895429	Chromosome 7, NC_000007.14 (152436895..152443016)///Chromosome 8, NC_000008.11 (81280483..81284777)
8137584	NOM1	mRNA	0.000105261	0.0085262	0.724387	Chromosome 7, NC_000007.14 (156949723..156973182)
8130993	FAM20C	mRNA	0.000371058	0.0300559	0.691224	Chromosome 7, NC_000007.14 (192939..260774)
8138504	RAPGEF5	mRNA	0.000316793	0.0256604	-0.579419	Chromosome 7, NC_000007.14 (22118290..22357133, complement)
8131844	GPNMB	mRNA	4.94367e-05	0.0040044	-0.784148	Chromosome 7, NC_000007.14 (23246206..23275110)
8131881	FAM221A	mRNA	0.000254388	0.0206056	-0.505541	Chromosome 7, NC_000007.14 (23680114..23703249)
8138602	GSDME	mRNA	0.000466717	0.0378043	-0.565878	Chromosome 7, NC_000007.14 (24698355..24758020, complement)
8131179	TTYH3	mRNA	0.000589681	0.0477645	0.646354	Chromosome 7, NC_000007.14 (2631969..2664802)
8138834	FKBP14	mRNA	0.00056809	0.0460156	-0.525924	Chromosome 7, NC_000007.14 (30010583..30026801, complement)
8132318	ANLN	mRNA	0.000560364	0.0453898	-0.546771	Chromosome 7, NC_000007.14 (36389803..36453791)
8132515	BLVRA	mRNA	1.7395e-05	0.001409	0.608133	Chromosome 7, NC_000007.14 (43758153..43807342)
8132592	OGDH	mRNA	0.000478828	0.0387853	0.512955	Chromosome 7, NC_000007.14 (44606522..44709070)
8139488	IGFBP3	mRNA	9.91142e-05	0.0080283	-0.75104	Chromosome 7, NC_000007.14 (45912245..45921272, complement)
8132917	ZNF713	mRNA	0.000424142	0.0343557	-0.558469	Chromosome 7, NC_000007.14 (55887277..55942225)
8132964	SUMF2	mRNA	0.000347231	0.0281259	0.515209	Chromosome 7, NC_000007.14 (56064007..56080672)
8133049	ZNF107	mRNA	0.000470051	0.0380744	-0.667999	Chromosome 7, NC_000007.14 (64665012..64711582)
8139859	GUSB	mRNA	9.39871e-05	0.007613	0.560105	Chromosome 7, NC_000007.14 (65960684..65982314, complement)
8133122	ASL	mRNA	0.000498947	0.040415	0.658266	Chromosome 7, NC_000007.14 (66075789..66093343)
8133293	FKBP6	mRNA	4.66466e-05	0.0037784	0.692266	Chromosome 7, NC_000007.14 (73328152..73358637)
8133670	POR	mRNA	0.000324525	0.0262867	0.529144	Chromosome 7, NC_000007.14 (75915102..75986855)
8140463	FGL2	mRNA	0.000308741	0.0250082	-0.879556	Chromosome 7, NC_000007.14 (77193371..77199833, complement)
8141052	PON1	mRNA	0.000257026	0.0208192	0.586786	Chromosome 7, NC_000007.14 (95298357..95324572, complement)
8141206	BAIAP2L1	mRNA	6.81107e-05	0.005517	-0.592556	Chromosome 7, NC_000007.14 (98291650..98401115, complement)
8135015	MUC3A	mRNA	0.000156215	0.0126535	0.5659	Chromosome 7///Chromosome 7, NC_000007.14 (100949054..100968347)
8136807	PRSS2	mRNA	0.000615469	0.0498533	0.852477	Chromosome 7///Chromosome 7, NC_000007.14 (142770943..142774564)///Chromosome 7///Chromosome 7, NC_000007.14 (142770943..142774564)
8147891	PKHD1L1	mRNA	0.00014313	0.0115936	-1.18289	Chromosome 8, NC_000008.11 (109362477..109536809)
8149330	CTSB	mRNA	0.000435586	0.0352827	0.759911	Chromosome 8, NC_000008.11 (11842524..11868150, complement)
8152522	ENPP2	mRNA	0.00010233	0.0082888	0.678164	Chromosome 8, NC_000008.11 (119557077..119673404, complement)
8153363	CYP11B1	mRNA	0.000290577	0.0235369	0.529919	Chromosome 8, NC_000008.11 (142872354..142879839, complement)
8153390	TOP1MT	mRNA	0.000429828	0.0348163	0.564823	Chromosome 8, NC_000008.11 (143309324..143359977, complement)
8153536	PUF60	mRNA	0.00048105	0.0389653	0.609769	Chromosome 8, NC_000008.11 (143816344..143829386, complement)
8153568	PLEC	mRNA	0.000268725	0.0217669	0.631608	Chromosome 8, NC_000008.11 (143915147..143976800, complement)
8153609	PARP10	mRNA	0.000181731	0.0147203	0.734533	Chromosome 8, NC_000008.11 (143977152..143986471, complement)
8144758	ZDHHC2	mRNA	0.000572958	0.0464099	-0.560015	Chromosome 8, NC_000008.11 (17156001..17225782)
8144917	LPL	mRNA	0.000252448	0.0204484	-0.998389	Chromosome 8, NC_000008.11 (19939071..19967259)
8144322	MYOM2	mRNA	0.000182819	0.0148084	0.746414	Chromosome 8, NC_000008.11 (2045043..2145456)
8145122	SLC39A14	mRNA	0.000548025	0.0443903	0.885446	Chromosome 8, NC_000008.11 (22367249..22434129)
8145227	RHOBTB2	mRNA	0.000448576	0.0363349	0.519956	Chromosome 8, NC_000008.11 (22987406..23020197)
8149877	PNMA2	mRNA	0.000535545	0.0433794	0.772423	Chromosome 8, NC_000008.11 (26504680..26513967, complement)
8145555	SCARA3	mRNA	0.000498998	0.0404191	-0.566921	Chromosome 8, NC_000008.11 (27633665..27734027)
8150002	FBXO16	mRNA	0.000506365	0.0410158	-0.507728	Chromosome 8, NC_000008.11 (28428408..28490318, complement)
8145954	TACC1	mRNA	0.000357913	0.0289911	-0.777154	Chromosome 8, NC_000008.11 (38728186..38853028)
8144239	FBXO25	mRNA	0.000207501	0.0168077	-0.517989	Chromosome 8, NC_000008.11 (406808..477967)
8146142	GPAT4	mRNA	0.000177026	0.0143392	0.809405	Chromosome 8, NC_000008.11 (41578188..41625001)
8146533	FAM110B	mRNA	0.000135005	0.0109355	-0.55255	Chromosome 8, NC_000008.11 (57994444..58149718)
8151369	SBSPON	mRNA	3.64059e-05	0.0029489	-0.721831	Chromosome 8, NC_000008.11 (73063077..73093272, complement)
8151572	SNX16	mRNA	5.41071e-05	0.0043827	-0.707602	Chromosome 8, NC_000008.11 (81799583..81842326, complement)
8147273	SLC26A7	mRNA	0.000182803	0.0148071	-0.890296	Chromosome 8, NC_000008.11 (91209494..91398155)
8147461	SDC2	mRNA	0.00034084	0.0276082	-0.542392	Chromosome 8, NC_000008.11 (96493654..96611809)
8156897	MSANTD3	mRNA	0.000202807	0.0164275	-0.604121	Chromosome 9, NC_000009.12 (100441906..100577636)///Chromosome 9, NC_000009.12 (100427213..100451734)
8156923	PLPPR1	mRNA	0.00013211	0.010701	0.757133	Chromosome 9, NC_000009.12 (101028749..101325135)
8163086	TMEM245	mRNA	0.000525855	0.0425945	-0.500342	Chromosome 9, NC_000009.12 (109015135..109119963, complement)
8163116	EPB41L4B	mRNA	0.000581804	0.0471264	-0.583244	Chromosome 9, NC_000009.12 (109171974..109320964, complement)
8163402	PTBP3	mRNA	0.000372037	0.0301352	-0.510462	Chromosome 9, NC_000009.12 (112217715..112333664, complement)
8157270	SLC31A1	mRNA	0.000234344	0.018982	0.605584	Chromosome 9, NC_000009.12 (113221528..113264492)
8157283	PRPF4	mRNA	0.000101759	0.0082425	0.647996	Chromosome 9, NC_000009.12 (113275634..113292905)
8157324	RGS3	mRNA	0.00052221	0.0422993	0.589642	Chromosome 9, NC_000009.12 (113444729..113597743)
8163535	AMBP	mRNA	5.77305e-05	0.0046762	0.706181	Chromosome 9, NC_000009.12 (114060127..114078472, complement)
8163637	TNC	mRNA	0.000373699	0.0302698	-0.965387	Chromosome 9, NC_000009.12 (115019575..115118257, complement)
8163839	C5	mRNA	0.000560612	0.0454099	0.679826	Chromosome 9, NC_000009.12 (120952335..121075174, complement)
8164067	PSMB7	mRNA	5.08034e-05	0.0041151	0.534957	Chromosome 9, NC_000009.12 (124353465..124415473, complement)
8164131	SCAI	mRNA	0.000211344	0.017119	-0.720418	Chromosome 9, NC_000009.12 (124942608..125143559, complement)
8158183	DNM1	mRNA	0.000398478	0.0322769	0.53123	Chromosome 9, NC_000009.12 (128203355..128255248)
8158523	PTPA	mRNA	0.000359825	0.029146	0.516638	Chromosome 9, NC_000009.12 (129110949..129148946)
8164596	C9orf78	mRNA	0.000528311	0.0427935	0.523182	Chromosome 9, NC_000009.12 (129827285..129835293, complement)
8158771	AIF1L	mRNA	0.000539361	0.0436885	-0.700645	Chromosome 9, NC_000009.12 (131096476..131123152)
8158783	NUP214	mRNA	7.766e-05	0.0062905	-0.596313	Chromosome 9, NC_000009.12 (131125561..131234670)
8158864	PRRC2B	mRNA	8.70266e-05	0.0070492	-0.593399	Chromosome 9, NC_000009.12 (131490486..131490571)///Chromosome 9, NC_000009.12 (131485665..131485750)
8164853	ABO	mRNA	6.61354e-06	0.0005357	0.970577	Chromosome 9, NC_000009.12 (133255176..133275214, complement)
8164862	SURF6	mRNA	0.000513051	0.0415574	0.78819	Chromosome 9, NC_000009.12 (133330707..133336210, complement)
8164883	SURF4	mRNA	0.000209341	0.0169567	0.55056	Chromosome 9, NC_000009.12 (133361449..133377949, complement)
8159337	PMPCA	mRNA	0.000168363	0.0136375	0.598882	Chromosome 9, NC_000009.12 (136410573..136423761)
8165462	ANAPC2	mRNA	0.000393133	0.031844	0.66585	Chromosome 9, NC_000009.12 (137174784..137188605, complement)
8159687	MRPL41	mRNA	5.82157e-05	0.0047155	0.609742	Chromosome 9, NC_000009.12 (137551857..137552555)
8160168	FREM1	mRNA	0.000571819	0.0463176	-0.588511	Chromosome 9, NC_000009.12 (14734666..14911653, complement)
8160297	PLIN2	mRNA	0.000395009	0.0319959	0.829629	Chromosome 9, NC_000009.12 (19108391..19127606, complement)
8154670	IFT74	mRNA	0.00043601	0.035317	-0.530938	Chromosome 9, NC_000009.12 (26947039..27066129)
8160531	C9orf72	mRNA	0.000250612	0.0202997	-0.517857	Chromosome 9, NC_000009.12 (27546546..27573866, complement)
8159876	RFX3	mRNA	0.000375274	0.0303974	-0.575759	Chromosome 9, NC_000009.12 (3218297..3526001, complement)
8160914	VCP	mRNA	0.000321633	0.0260524	0.500653	Chromosome 9, NC_000009.12 (35056068..35072742, complement)
8154135	SLC1A1	mRNA	0.000208994	0.0169286	0.599467	Chromosome 9, NC_000009.12 (4490427..4587469)
8159977	RLN2	mRNA	0.000288917	0.0234024	-0.591198	Chromosome 9, NC_000009.12 (5299864..5306134, complement)
8161509	FRG1	mRNA	0.000538379	0.043609	-0.536215	Chromosome 9, NC_000009.12 (63832050..63859634, complement)///Chromosome Un
8161610	TMEM252	mRNA	0.000292334	0.0236792	1.19433	Chromosome 9, NC_000009.12 (68536580..68540867, complement)
8156043	PSAT1	mRNA	0.000362438	0.0293577	1.70196	Chromosome 9, NC_000009.12 (78297075..78330093)
8156126	RMI1	mRNA	0.000125612	0.0101746	-0.649527	Chromosome 9, NC_000009.12 (83980722..84004074)
8162394	ASPN	mRNA	5.84959e-05	0.0047382	-1.06252	Chromosome 9, NC_000009.12 (92456205..92482562, complement)
8156761	NANS	mRNA	0.000567056	0.0459318	0.61468	Chromosome 9, NC_000009.12 (98056677..98083083)
8162729	TRIM14	mRNA	0.000514913	0.0417082	0.855322	Chromosome 9, NC_000009.12 (98072014..98119418, complement)
8156861	STX17	mRNA	0.000220241	0.0178396	-0.574567	Chromosome 9, NC_000009.12 (99906633..99974537)
8165974	CLCN4	mRNA	0.000392006	0.0317527	0.649457	Chromosome X, NC_000023.11 (10156945..10237660)
8169056	TMEM31	mRNA	0.000151168	0.0122447	-0.55829	Chromosome X, NC_000023.11 (103710909..103714032)
8169145	PWWP3B	mRNA	0.000615192	0.0498309	0.885031	Chromosome X, NC_000023.11 (106168278..106208961)
8169174	RNF128	mRNA	0.000537629	0.0435482	0.538929	Chromosome X, NC_000023.11 (106693838..106797016)
8174317	RIPPLY1	mRNA	0.000569906	0.0461627	0.507728	Chromosome X, NC_000023.11 (106900063..106903331, complement)
8169210	CLDN2	mRNA	0.000606934	0.049162	0.615994	Chromosome X, NC_000023.11 (106900164..106930861)
8169272	ATG4A	mRNA	0.000353988	0.0286732	0.531563	Chromosome X, NC_000023.11 (108088900..108154671)
7934852	GLUD1	mRNA	0.000197107	0.0159658	0.667071	Chromosome X, NC_000023.11 (121047608..121049942)///Chromosome 10, NC_000010.11 (87050202..87095047, complement)
8175052	AIFM1	mRNA	5.92095e-06	0.0004796	0.985078	Chromosome X, NC_000023.11 (130129362..130165887, complement)
8175539	LDOC1	mRNA	0.000548904	0.0444615	-0.596951	Chromosome X, NC_000023.11 (141175745..141177214, complement)
8175572	SPANXN3	mRNA	0.000289349	0.0234374	0.559635	Chromosome X, NC_000023.11 (143508735..143517475, complement)
8175642	CXorf40B	mRNA	8.20538e-05	0.0066464	0.538003	Chromosome X, NC_000023.11 (149924152..149938850, complement)
8175768	PNMA6A	mRNA	0.000603183	0.0488581	0.510394	Chromosome X, NC_000023.11 (153072414..153075019)
8170648	BGN	mRNA	0.000357845	0.0289856	-0.582088	Chromosome X, NC_000023.11 (153494889..153509554)
8175933	RENBP	mRNA	9.41426e-05	0.0076256	1.35696	Chromosome X, NC_000023.11 (153935263..153944780, complement)
8171472	CLTRN	mRNA	2.1511e-05	0.0017424	0.660842	Chromosome X, NC_000023.11 (15627316..15675624, complement)
8171725	MAP7D2	mRNA	0.000563572	0.0456496	0.806376	Chromosome X, NC_000023.11 (20006713..20116996, complement)
8171921	DMD	mRNA	0.000176889	0.0143281	-0.582687	Chromosome X, NC_000023.11 (31119219..33339609, complement)
8166925	MAOA	mRNA	0.000403928	0.0327184	0.624437	Chromosome X, NC_000023.11 (43654907..43746824)
8172204	MAOB	mRNA	0.000230584	0.0186774	0.70183	Chromosome X, NC_000023.11 (43766610..43882475, complement)
8172460	SLC35A2	mRNA	0.000355605	0.0288042	0.552792	Chromosome X, NC_000023.11 (48903180..48911958, complement)
8167774	RIBC1	mRNA	0.000196489	0.0159157	0.515443	Chromosome X, NC_000023.11 (53422782..53431120)
8167790	TSR2	mRNA	0.000513655	0.0416063	0.891514	Chromosome X, NC_000023.11 (54440420..54445297)
8173168	PAGE3	mRNA	0.000536635	0.0434677	0.587569	Chromosome X, NC_000023.11 (55257833..55264916, complement)
8173310	OPHN1	mRNA	9.12686e-05	0.0073928	-0.664632	Chromosome X, NC_000023.11 (68042344..68433841, complement)
8168316	OGT	mRNA	0.000164595	0.0133323	-0.521488	Chromosome X, NC_000023.11 (71533062..71575897)
8173506	ERCC6L	mRNA	0.000165472	0.0134033	-0.5562	Chromosome X, NC_000023.11 (72204657..72239008, complement)
8173600	NAP1L2	mRNA	0.000598894	0.0485107	0.566505	Chromosome X, NC_000023.11 (73212299..73214874, complement)
8168424	SLC16A2	mRNA	0.000247347	0.0200352	0.635961	Chromosome X, NC_000023.11 (74421493..74533929)
8173621	NEXMIF	mRNA	1.80567e-05	0.0014626	-0.686558	Chromosome X, NC_000023.11 (74732856..74925452, complement)
8168589	ZNF711	mRNA	0.000470951	0.0381473	-0.784495	Chromosome X, NC_000023.11 (85243820..85273362)
8166072	TMSB4X	mRNA	2.86603e-05	0.0023215	-0.904398	Chromosome Y, NC_000024.10 (13703567..13706024)///Chromosome 20, NC_000020.11 (50840211..50840827, complement)///Chromosome 2, NC_000002.12 (3617138..3617760, complement)///Chromosome 1, NC_000001.11 (42499781..42500417, complement)///Chromosome X, NC_000023.11 (12975107..12977227)
8177011	ASMTL	mRNA	0.000533862	0.0432431	0.657903	Chromosome Y, NC_000024.10 (1403139..1453794, complement)///Chromosome X, NC_000023.11 (1403140..1453795, complement)
8177331	RBMY1A1	mRNA	0.000497396	0.0402893	0.645046	Chromosome Y, NC_000024.10 (22403410..22419317)///Chromosome Y, NC_000024.10 (21902174..21918044, complement)///Chromosome Y, NC_000024.10 (21869719..21900746, complement)///Chromosome Y, NC_000024.10 (21511338..21527212)///Chromosome Y, NC_000024.10 (9317061..9322874, complement)///Chromosome Y, NC_000024.10 (22167099..22182942, complement)///Chromosome Y, NC_000024.10 (22308859..22316205)///Chr…
8176384	ZFY	mRNA	0.000340413	0.0275736	-0.548133	Chromosome Y, NC_000024.10 (2934402..2982508)
8176442	TBL1Y	mRNA	0.000127615	0.0103369	-0.646465	Chromosome Y, NC_000024.10 (6910686..7107154)
8168373	PIN4	mRNA	0.000381893	0.0309335	0.500947	Xq13.1
